# Supplementary material for: Imaging quantized vortex rings in superfluid helium to evaluate quantum dissipation
Source: Nat Commun. 2023 May 23;14:2941. doi: 10.1038/s41467-023-38787-w (PMC10205744; doi:10.1038/s41467-023-38787-w)
Supplement: Supplementary file 11 — Source Data [file 41467_2023_38787_MOESM11_ESM.xlsx]

## Sheet: Fig. 1d
	particle coordinates					ring profile@t=0s				ring profile@t=0.5s				ring profile@t=1.0s				ring profile@t=1.5s				ring profile@t=2.0s				ring profile@t= 2.5s				ring profile@t=3.0s
time(s)	x (mm)	y (mm)	z (mm)			x (mm)	y (mm)	z (mm)		x (mm)	y (mm)	z (mm)		x (mm)	y (mm)	z (mm)		x (mm)	y (mm)	z (mm)		x (mm)	y (mm)	z (mm)		x (mm)	y (mm)	z (mm)		x (mm)	y (mm)	z (mm)
0	-0.27068	-0.22442	0.20452			0.21079	0	0.02349		0.17163	0	-0.18382		0.14841	0	-0.37893		0.10237	0	-0.59154		0.0503	0	-0.83441		0.00090086	0	-1.087		-0.072948	0	-1.3833
	-0.18567	0.24585	-0.073716			0.21102	-0.0044705	0.026021		0.17188	-0.004106	-0.18142		0.14859	-0.0038877	-0.37665		0.10252	-0.003408	-0.58947		0.050467	-0.0029732	-0.83256		0.00097601	-0.0026775	-1.0855		-0.07283	-0.0016924	-1.3819
	-0.10065	-0.28396	0.21998			0.21117	-0.0089399	0.02856		0.17205	-0.0082108	-0.17901		0.1487	-0.0077743	-0.37437		0.10261	-0.006815	-0.58741		0.050576	-0.0059457	-0.83071		0.0010004	-0.0053543	-1.084		-0.072748	-0.0033844	-1.3805
	-0.092921	0.25515	-0.089174			0.21123	-0.013407	0.031108		0.17214	-0.012313	-0.1766		0.14873	-0.011659	-0.37208		0.10263	-0.01022	-0.58533		0.050628	-0.0089164	-0.82885		0.00097396	-0.0080295	-1.0825		-0.072703	-0.0050755	-1.3791
	-0.0079044	0.23889	-0.089174			0.21121	-0.01787	0.033663		0.17215	-0.016413	-0.17417		0.14869	-0.01554	-0.36978		0.10258	-0.013623	-0.58326		0.050621	-0.011885	-0.82698		0.00089676	-0.010703	-1.081		-0.072695	-0.0067651	-1.3776
	0.1544	0.14029	-0.05053			0.21111	-0.022328	0.036224		0.17208	-0.020507	-0.17174		0.14857	-0.019417	-0.36748		0.10247	-0.017021	-0.58118		0.050557	-0.01485	-0.82512		0.0007688	-0.013373	-1.0795		-0.072724	-0.0084529	-1.3762
	0.21623	-0.060734	0.057674			0.21092	-0.02678	0.038791		0.17194	-0.024596	-0.1693		0.14838	-0.023289	-0.36518		0.10229	-0.020415	-0.57909		0.050434	-0.017811	-0.82324		0.00059012	-0.016039	-1.078		-0.072789	-0.010138	-1.3747
0.5	-0.26296	-0.21571	-0.004157			0.21064	-0.031225	0.041363		0.17171	-0.028679	-0.16686		0.14811	-0.027154	-0.36287		0.10205	-0.023803	-0.57701		0.050254	-0.020767	-0.82137		0.00036075	-0.018701	-1.0765		-0.072891	-0.011821	-1.3733
	-0.20885	0.21729	-0.26694			0.21028	-0.035661	0.043939		0.17141	-0.032753	-0.16441		0.14777	-0.031012	-0.36056		0.10174	-0.027185	-0.57492		0.050016	-0.023717	-0.81949		8.078e-05	-0.021358	-1.075		-0.073029	-0.013501	-1.3719
	-0.11611	-0.25841	0.0035719			0.20984	-0.040088	0.046519		0.17103	-0.036818	-0.16196		0.14736	-0.034861	-0.35824		0.10137	-0.03056	-0.57283		0.049721	-0.026661	-0.81761		-0.00024973	-0.024009	-1.0735		-0.073204	-0.015176	-1.3704
	-0.11611	0.23773	-0.29012			0.20931	-0.044503	0.049102		0.17057	-0.040874	-0.1595		0.14687	-0.038701	-0.35593		0.10093	-0.033925	-0.57074		0.049367	-0.029598	-0.81573		-0.00063069	-0.026654	-1.072		-0.073415	-0.016848	-1.369
	-0.023362	0.21901	-0.29012			0.20869	-0.048906	0.051687		0.17003	-0.044918	-0.15704		0.1463	-0.04253	-0.35361		0.10042	-0.037282	-0.56865		0.048957	-0.032526	-0.81385		-0.001062	-0.029291	-1.0705		-0.073663	-0.018515	-1.3675
	0.13121	0.096415	-0.23602			0.208	-0.053296	0.054274		0.16942	-0.048949	-0.15458		0.14567	-0.046347	-0.3513		0.09985	-0.040628	-0.56656		0.048488	-0.035446	-0.81197		-0.0015435	-0.03192	-1.069		-0.073947	-0.020177	-1.3661
	0.18532	-0.0059011	-0.18192			0.20721	-0.057671	0.056862		0.16873	-0.052968	-0.15212		0.14495	-0.050152	-0.34898		0.099214	-0.043964	-0.56447		0.047963	-0.038355	-0.81009		-0.0020751	-0.03454	-1.0675		-0.074268	-0.021833	-1.3647
1	-0.37116	0.077748	-0.37514			0.20635	-0.06203	0.059449		0.16796	-0.056971	-0.14966		0.14417	-0.053943	-0.34667		0.098513	-0.047287	-0.56238		0.04738	-0.041254	-0.80821		-0.0026567	-0.037151	-1.0659		-0.074624	-0.023483	-1.3632
	-0.26296	-0.20148	-0.22056			0.2054	-0.066372	0.062036		0.16711	-0.060959	-0.1472		0.14331	-0.057719	-0.34436		0.097748	-0.050597	-0.5603		0.046741	-0.044142	-0.80633		-0.003288	-0.039752	-1.0644		-0.075017	-0.025127	-1.3618
	-0.23204	0.19918	-0.46016			0.20437	-0.070696	0.064622		0.16618	-0.064931	-0.14474		0.14238	-0.061479	-0.34205		0.096918	-0.053893	-0.55821		0.046044	-0.047018	-0.80445		-0.003969	-0.042341	-1.0629		-0.075446	-0.026764	-1.3604
	-0.13157	0.22217	-0.48334			0.20325	-0.075001	0.067205		0.16518	-0.068884	-0.14228		0.14138	-0.065222	-0.33974		0.096023	-0.057174	-0.55613		0.045291	-0.049881	-0.80257		-0.0046993	-0.044919	-1.0615		-0.07591	-0.028393	-1.3589
	-0.12384	-0.25017	-0.20511			0.20206	-0.079285	0.069786		0.1641	-0.072819	-0.13982		0.1403	-0.068948	-0.33744		0.095065	-0.06044	-0.55406		0.044482	-0.05273	-0.8007		-0.0054789	-0.047485	-1.06		-0.076411	-0.030015	-1.3575
	-0.054277	0.20967	-0.48334			0.20078	-0.083547	0.072364		0.16295	-0.076733	-0.13736		0.13915	-0.072654	-0.33514		0.094043	-0.063689	-0.55199		0.043616	-0.055564	-0.79883		-0.0063075	-0.050038	-1.0585		-0.076947	-0.031629	-1.3561
	0.11576	0.10363	-0.43697			0.19941	-0.087786	0.074937		0.16172	-0.080627	-0.13491		0.13793	-0.076341	-0.33284		0.092957	-0.066921	-0.54992		0.042695	-0.058384	-0.79696		-0.0071849	-0.052577	-1.057		-0.077518	-0.033234	-1.3547
	0.14667	-0.084578	-0.32877			0.19797	-0.092001	0.077505		0.16041	-0.084498	-0.13246		0.13664	-0.080006	-0.33056		0.091808	-0.070134	-0.54786		0.041718	-0.061187	-0.7951		-0.0081108	-0.055101	-1.0555		-0.078125	-0.034829	-1.3533
	0.1544	-0.0073125	-0.37514			0.19644	-0.09619	0.080068		0.15903	-0.088346	-0.13002		0.13528	-0.083649	-0.32827		0.090596	-0.073328	-0.54581		0.040685	-0.063974	-0.79324		-0.009085	-0.05761	-1.054		-0.078767	-0.036415	-1.3519
1.5	-0.36343	0.030744	-0.56836			0.19484	-0.10035	0.082625		0.15757	-0.09217	-0.12758		0.13385	-0.08727	-0.326		0.089321	-0.076501	-0.54376		0.039597	-0.066742	-0.79138		-0.010107	-0.060104	-1.0526		-0.079444	-0.037992	-1.3505
	-0.2475	-0.18934	-0.4447			0.19315	-0.10449	0.085174		0.15604	-0.095968	-0.12515		0.13234	-0.090866	-0.32373		0.087985	-0.079654	-0.54172		0.038455	-0.069493	-0.78954		-0.011177	-0.062581	-1.0511		-0.080156	-0.039557	-1.3491
	-0.23977	0.17743	-0.66884			0.19139	-0.1086	0.087716		0.15444	-0.09974	-0.12273		0.13077	-0.094438	-0.32147		0.086586	-0.082785	-0.53968		0.037258	-0.072224	-0.7877		-0.012295	-0.06504	-1.0496		-0.080902	-0.041112	-1.3477
	-0.15475	0.19026	-0.68429			0.18954	-0.11267	0.090249		0.15276	-0.10348	-0.12031		0.12913	-0.097984	-0.31922		0.085126	-0.085893	-0.53766		0.036006	-0.074936	-0.78586		-0.013459	-0.067482	-1.0482		-0.081683	-0.042655	-1.3463
	-0.13929	-0.21799	-0.43697			0.18762	-0.11672	0.092774		0.151	-0.1072	-0.1179		0.12741	-0.1015	-0.31698		0.083605	-0.088977	-0.53564		0.034701	-0.077627	-0.78403		-0.01467	-0.069906	-1.0468		-0.082498	-0.044187	-1.3449
	-0.062006	0.17658	-0.68429			0.18561	-0.12073	0.095288		0.14918	-0.11089	-0.1155		0.12563	-0.10499	-0.31474		0.082023	-0.092037	-0.53364		0.033342	-0.080297	-0.78221		-0.015928	-0.07231	-1.0453		-0.083347	-0.045707	-1.3435
	0.09257	-0.099952	-0.52972			0.18353	-0.12471	0.097793		0.14728	-0.11454	-0.11311		0.12378	-0.10845	-0.31252		0.080381	-0.095072	-0.53164		0.031931	-0.082944	-0.7804		-0.017232	-0.074694	-1.0439		-0.084229	-0.047214	-1.3422
	0.09257	0.064972	-0.63019			0.18138	-0.12866	0.10029		0.14531	-0.11817	-0.11073		0.12186	-0.11189	-0.31031		0.078679	-0.098081	-0.52965		0.030466	-0.085569	-0.7786		-0.018582	-0.077058	-1.0425		-0.085145	-0.048708	-1.3408
	0.10803	-0.026114	-0.57609			0.17914	-0.13257	0.10277		0.14327	-0.12176	-0.10836		0.11988	-0.11529	-0.30811		0.076917	-0.10106	-0.52768		0.028949	-0.08817	-0.77681		-0.019977	-0.0794	-1.0411		-0.086095	-0.050189	-1.3395
2	-0.36343	0.0032534	-0.7925			0.17683	-0.13645	0.10524		0.14116	-0.12532	-0.106		0.11783	-0.11866	-0.30593		0.075097	-0.10402	-0.52572		0.027381	-0.090747	-0.77502		-0.021417	-0.081721	-1.0397		-0.087077	-0.051656	-1.3381
	-0.25523	0.14505	-0.89297			0.17445	-0.14028	0.10769		0.13898	-0.12884	-0.10365		0.11571	-0.12199	-0.30376		0.073219	-0.10694	-0.52377		0.02576	-0.093299	-0.77325		-0.022902	-0.084019	-1.0383		-0.088092	-0.053108	-1.3368
	-0.17021	0.16762	-0.91616			0.17198	-0.14408	0.11013		0.13673	-0.13233	-0.10132		0.11353	-0.1253	-0.3016		0.071283	-0.10984	-0.52183		0.024089	-0.095826	-0.77149		-0.024431	-0.086294	-1.0369		-0.089139	-0.054547	-1.3355
	-0.15475	-0.19213	-0.69202			0.16945	-0.14784	0.11256		0.13441	-0.13579	-0.098998		0.11128	-0.12857	-0.29945		0.069289	-0.1127	-0.5199		0.022367	-0.098326	-0.76973		-0.026004	-0.088546	-1.0355		-0.090218	-0.05597	-1.3342
	-0.077464	0.15194	-0.91616			0.16684	-0.15156	0.11497		0.13202	-0.1392	-0.096691		0.10897	-0.1318	-0.29732		0.067239	-0.11554	-0.51799		0.020595	-0.1008	-0.76799		-0.02762	-0.090773	-1.0342		-0.09133	-0.057377	-1.3329
	-0.023362	0.11816	-0.9007			0.16416	-0.15524	0.11737		0.12957	-0.14258	-0.094399		0.1066	-0.135	-0.2952		0.065133	-0.11834	-0.51609		0.018774	-0.10324	-0.76627		-0.029279	-0.092975	-1.0328		-0.092472	-0.058769	-1.3316
	0.03074	-0.11266	-0.76158			0.16141	-0.15887	0.11975		0.12705	-0.14592	-0.092122		0.10416	-0.13816	-0.2931		0.062971	-0.12111	-0.51421		0.016903	-0.10566	-0.76455		-0.030981	-0.095152	-1.0315		-0.093646	-0.060145	-1.3303
	0.053926	-0.055005	-0.80023			0.15858	-0.16246	0.12211		0.12446	-0.14921	-0.08986		0.10166	-0.14128	-0.29102		0.060754	-0.12385	-0.51235		0.014984	-0.10805	-0.76285		-0.032724	-0.097302	-1.0302		-0.094851	-0.061505	-1.329
	0.053926	0.018885	-0.8466			0.15569	-0.16601	0.12445		0.12181	-0.15247	-0.087616		0.099097	-0.14437	-0.28895		0.058483	-0.12655	-0.5105		0.013016	-0.11041	-0.76116		-0.03451	-0.099426	-1.0289		-0.096087	-0.062847	-1.3278
2.5	-0.27068	0.12748	-1.1403			0.15273	-0.16951	0.12678		0.11909	-0.15569	-0.085388		0.096474	-0.14741	-0.28691		0.056158	-0.12922	-0.50866		0.011002	-0.11274	-0.75949		-0.036336	-0.10152	-1.0276		-0.097352	-0.064172	-1.3265
	-0.18567	0.14484	-1.1558			0.14969	-0.17296	0.12909		0.11631	-0.15886	-0.083178		0.093791	-0.15041	-0.28488		0.053779	-0.13185	-0.50684		0.0089397	-0.11503	-0.75782		-0.038202	-0.10359	-1.0263		-0.098648	-0.06548	-1.3253
	-0.15475	-0.17557	-0.97799			0.14659	-0.17637	0.13137		0.11346	-0.16199	-0.080986		0.091049	-0.15337	-0.28286		0.051349	-0.13445	-0.50504		0.0068314	-0.1173	-0.75618		-0.040109	-0.10563	-1.025		-0.099973	-0.066769	-1.3241
	-0.10838	0.13559	-1.1558			0.14342	-0.17973	0.13364		0.11056	-0.16507	-0.078813		0.088248	-0.15629	-0.28087		0.048866	-0.13701	-0.50326		0.0046773	-0.11953	-0.75455		-0.042055	-0.10764	-1.0237		-0.10133	-0.06804	-1.3228
	-0.023362	0.070329	-1.1248			0.14019	-0.18303	0.13588		0.10759	-0.16811	-0.07666		0.085389	-0.15917	-0.2789		0.046333	-0.13953	-0.5015		0.002478	-0.12173	-0.75293		-0.04404	-0.10962	-1.0225		-0.10271	-0.069293	-1.3217
	-0.00017555	-0.070148	-1.0475			0.13689	-0.18629	0.13811		0.10456	-0.1711	-0.074526		0.082473	-0.162	-0.27695		0.043749	-0.14201	-0.49975		0.00023398	-0.1239	-0.75134		-0.046064	-0.11157	-1.0213		-0.10412	-0.070526	-1.3205
3	-0.29387	-0.079227	-1.2949			0.13353	-0.1895	0.14031		0.10147	-0.17405	-0.072414		0.079501	-0.16479	-0.27502		0.041115	-0.14446	-0.49802		-0.002054	-0.12603	-0.74976		-0.048125	-0.11349	-1.02		-0.10556	-0.07174	-1.3193
	-0.26296	0.081132	-1.434			0.1301	-0.19265	0.14249		0.098318	-0.17694	-0.070322		0.076474	-0.16754	-0.27311		0.038432	-0.14686	-0.49632		-0.0043854	-0.12813	-0.74819		-0.050224	-0.11538	-1.0188		-0.10703	-0.072934	-1.3181
	-0.1934	-0.10876	-1.2794			0.12661	-0.19576	0.14464		0.095111	-0.17979	-0.068253		0.073391	-0.17023	-0.27122		0.035701	-0.14923	-0.49463		-0.0067596	-0.13019	-0.74664		-0.052359	-0.11724	-1.0177		-0.10852	-0.074109	-1.317
	-0.1934	0.091494	-1.4494			0.12306	-0.1988	0.14678		0.091846	-0.18259	-0.066205		0.070255	-0.17288	-0.26935		0.032923	-0.15155	-0.49297		-0.0091758	-0.13222	-0.74512		-0.054531	-0.11907	-1.0165		-0.11004	-0.075262	-1.3159
	-0.12384	0.074549	-1.4417			0.11944	-0.2018	0.14888		0.088525	-0.18534	-0.064181		0.067066	-0.17549	-0.26751		0.030098	-0.15383	-0.49132		-0.011633	-0.13421	-0.74361		-0.056738	-0.12086	-1.0153		-0.11159	-0.076396	-1.3148
	-0.077464	-0.067217	-1.3258			0.11577	-0.20474	0.15096		0.085149	-0.18804	-0.062181		0.063825	-0.17804	-0.26569		0.027226	-0.15607	-0.4897		-0.014132	-0.13616	-0.74211		-0.05898	-0.12262	-1.0142		-0.11316	-0.077508	-1.3137
	-0.077464	0.014705	-1.3953			0.11204	-0.20762	0.15302		0.081717	-0.19069	-0.060204		0.060532	-0.18055	-0.2639		0.02431	-0.15827	-0.4881		-0.01667	-0.13808	-0.74064		-0.061256	-0.12435	-1.0131		-0.11476	-0.078599	-1.3126
						0.10825	-0.21044	0.15505		0.078233	-0.19328	-0.058252		0.05719	-0.183	-0.26213		0.021349	-0.16042	-0.48652		-0.019248	-0.13996	-0.73919		-0.063566	-0.12604	-1.012		-0.11639	-0.079668	-1.3115
						0.10441	-0.21321	0.15705		0.074695	-0.19582	-0.056325		0.053798	-0.18541	-0.26038		0.018345	-0.16253	-0.48497		-0.021865	-0.1418	-0.73776		-0.065909	-0.12769	-1.0109		-0.11803	-0.080715	-1.3105
						0.10051	-0.21592	0.15903		0.071106	-0.19831	-0.054424		0.050358	-0.18777	-0.25866		0.015298	-0.1646	-0.48344		-0.024519	-0.1436	-0.73635		-0.068284	-0.12932	-1.0098		-0.11971	-0.081741	-1.3095
						0.096555	-0.21856	0.16097		0.067465	-0.20074	-0.052549		0.04687	-0.19007	-0.25697		0.012209	-0.16662	-0.48193		-0.027211	-0.14536	-0.73495		-0.070691	-0.1309	-1.0088		-0.1214	-0.082743	-1.3084
						0.092547	-0.22115	0.16289		0.063775	-0.20312	-0.0507		0.043335	-0.19232	-0.2553		0.0090794	-0.16859	-0.48045		-0.029939	-0.14708	-0.73358		-0.07313	-0.13245	-1.0077		-0.12312	-0.083723	-1.3074
						0.088486	-0.22368	0.16478		0.060037	-0.20544	-0.048879		0.039755	-0.19452	-0.25366		0.0059093	-0.17052	-0.47899		-0.032703	-0.14876	-0.73224		-0.075598	-0.13397	-1.0067		-0.12486	-0.08468	-1.3065
						0.084375	-0.22615	0.16664		0.05625	-0.20771	-0.047086		0.036131	-0.19666	-0.25205		0.0026998	-0.1724	-0.47755		-0.035502	-0.1504	-0.73091		-0.078097	-0.13544	-1.0057		-0.12663	-0.085614	-1.3055
						0.080213	-0.22855	0.16847		0.052417	-0.20991	-0.045321		0.032463	-0.19875	-0.25046		-0.000548	-0.17423	-0.47614		-0.038335	-0.152	-0.7296		-0.080624	-0.13688	-1.0047		-0.12842	-0.086524	-1.3046
						0.076003	-0.23089	0.17027		0.048538	-0.21206	-0.043584		0.028752	-0.20079	-0.2489		-0.0038334	-0.17601	-0.47476		-0.041202	-0.15356	-0.72832		-0.08318	-0.13829	-1.0038		-0.13022	-0.087411	-1.3036
						0.071745	-0.23317	0.17204		0.044615	-0.21416	-0.041877		0.025	-0.20277	-0.24738		-0.0071554	-0.17775	-0.47341		-0.044101	-0.15508	-0.72706		-0.085763	-0.13965	-1.0028		-0.13205	-0.088273	-1.3027
						0.067441	-0.23539	0.17378		0.040648	-0.21619	-0.040199		0.021207	-0.2047	-0.24588		-0.010513	-0.17944	-0.47208		-0.047032	-0.15655	-0.72583		-0.088374	-0.14098	-1.0019		-0.1339	-0.089111	-1.3018
						0.063091	-0.23753	0.17548		0.036639	-0.21816	-0.038552		0.017375	-0.20657	-0.24441		-0.013906	-0.18108	-0.47077		-0.049994	-0.15798	-0.72462		-0.09101	-0.14226	-1.001		-0.13577	-0.089925	-1.301
						0.058697	-0.23962	0.17715		0.032588	-0.22008	-0.036935		0.013505	-0.20838	-0.24297		-0.017332	-0.18267	-0.4695		-0.052986	-0.15936	-0.72343		-0.093672	-0.14351	-1.0001		-0.13766	-0.090714	-1.3001
						0.05426	-0.24164	0.17879		0.028498	-0.22193	-0.035349		0.0095966	-0.21013	-0.24156		-0.020791	-0.1842	-0.46825		-0.056008	-0.16071	-0.72227		-0.096359	-0.14472	-0.99927		-0.13957	-0.091478	-1.2993
						0.049781	-0.24359	0.1804		0.024368	-0.22372	-0.033794		0.0056524	-0.21183	-0.24018		-0.024283	-0.18569	-0.46703		-0.059058	-0.162	-0.72113		-0.09907	-0.14589	-0.99844		-0.14149	-0.092217	-1.2985
						0.045262	-0.24547	0.18197		0.0202	-0.22545	-0.032272		0.001673	-0.21347	-0.23883		-0.027805	-0.18713	-0.46584		-0.062136	-0.16326	-0.72002		-0.1018	-0.14702	-0.99762		-0.14343	-0.09293	-1.2977
						0.040703	-0.24729	0.18351		0.015996	-0.22712	-0.030781		-0.0023405	-0.21505	-0.23751		-0.031357	-0.18851	-0.46467		-0.06524	-0.16447	-0.71893		-0.10456	-0.14811	-0.99682		-0.14539	-0.093618	-1.2969
						0.036106	-0.24904	0.18501		0.011756	-0.22873	-0.029323		-0.0063869	-0.21657	-0.23623		-0.034939	-0.18985	-0.46354		-0.068371	-0.16563	-0.71787		-0.10734	-0.14915	-0.99605		-0.14737	-0.094281	-1.2962
						0.031473	-0.25072	0.18648		0.007481	-0.23027	-0.027899		-0.010465	-0.21803	-0.23497		-0.038548	-0.19113	-0.46243		-0.071527	-0.16675	-0.71683		-0.11014	-0.15016	-0.9953		-0.14936	-0.094917	-1.2954
						0.026804	-0.25233	0.18791		0.0031731	-0.23175	-0.026508		-0.014574	-0.21943	-0.23375		-0.042185	-0.19236	-0.46136		-0.074707	-0.16782	-0.71582		-0.11296	-0.15113	-0.99456		-0.15137	-0.095527	-1.2947
						0.022102	-0.25388	0.18931		-0.0011669	-0.23317	-0.02515		-0.018713	-0.22078	-0.23256		-0.045848	-0.19353	-0.46031		-0.077911	-0.16885	-0.71484		-0.1158	-0.15205	-0.99385		-0.1534	-0.096111	-1.294
						0.017366	-0.25535	0.19067		-0.0055377	-0.23452	-0.023827		-0.02288	-0.22206	-0.23141		-0.049535	-0.19466	-0.4593		-0.081137	-0.16982	-0.71388		-0.11866	-0.15293	-0.99317		-0.15543	-0.096669	-1.2934
						0.012598	-0.25675	0.19199		-0.0099383	-0.23581	-0.022539		-0.027075	-0.22328	-0.23029		-0.053247	-0.19573	-0.45831		-0.084385	-0.17076	-0.71295		-0.12153	-0.15377	-0.9925		-0.15748	-0.0972	-1.2927
						0.0078007	-0.25808	0.19328		-0.014367	-0.23704	-0.021286		-0.031296	-0.22443	-0.2292		-0.056982	-0.19674	-0.45736		-0.087654	-0.17164	-0.71205		-0.12442	-0.15457	-0.99186		-0.15955	-0.097704	-1.2921
						0.002974	-0.25934	0.19453		-0.018824	-0.23819	-0.020067		-0.035542	-0.22553	-0.22815		-0.060739	-0.1977	-0.45643		-0.090942	-0.17248	-0.71117		-0.12733	-0.15533	-0.99124		-0.16163	-0.098181	-1.2915
						-0.0018803	-0.26053	0.19574		-0.023306	-0.23929	-0.018885		-0.039811	-0.22657	-0.22713		-0.064517	-0.19861	-0.45554		-0.09425	-0.17327	-0.71032		-0.13026	-0.15604	-0.99064		-0.16372	-0.098632	-1.2909
						-0.0067608	-0.26165	0.19691		-0.027814	-0.24031	-0.017738		-0.044104	-0.22754	-0.22614		-0.068315	-0.19946	-0.45468		-0.097575	-0.17402	-0.7095		-0.1332	-0.15671	-0.99007		-0.16582	-0.099055	-1.2903
						-0.011666	-0.2627	0.19805		-0.032344	-0.24127	-0.016628		-0.048418	-0.22845	-0.22519		-0.072132	-0.20026	-0.45385		-0.10092	-0.17471	-0.70871		-0.13615	-0.15734	-0.98952		-0.16793	-0.099451	-1.2898
						-0.016596	-0.26367	0.19914		-0.036898	-0.24217	-0.015554		-0.052752	-0.2293	-0.22428		-0.075967	-0.201	-0.45306		-0.10428	-0.17536	-0.70795		-0.13912	-0.15792	-0.98899		-0.17006	-0.09982	-1.2893
						-0.021547	-0.26457	0.2002		-0.041472	-0.243	-0.014518		-0.057105	-0.23008	-0.2234		-0.079818	-0.20169	-0.45229		-0.10765	-0.17596	-0.70721		-0.1421	-0.15846	-0.98849		-0.17219	-0.10016	-1.2888
						-0.026519	-0.2654	0.20122		-0.046066	-0.24376	-0.013518		-0.061477	-0.2308	-0.22255		-0.083685	-0.20232	-0.45156		-0.11104	-0.17651	-0.70651		-0.14509	-0.15896	-0.98801		-0.17433	-0.10048	-1.2883
						-0.031511	-0.26616	0.2022		-0.050679	-0.24445	-0.012556		-0.065865	-0.23146	-0.22175		-0.087567	-0.2029	-0.45086		-0.11444	-0.17702	-0.70583		-0.14809	-0.15941	-0.98756		-0.17648	-0.10076	-1.2879
						-0.036521	-0.26684	0.20313		-0.055309	-0.24508	-0.011631		-0.070268	-0.23205	-0.22098		-0.091463	-0.20342	-0.45019		-0.11786	-0.17747	-0.70518		-0.1511	-0.15982	-0.98712		-0.17864	-0.10102	-1.2874
						-0.041548	-0.26745	0.20403		-0.059955	-0.24564	-0.010745		-0.074686	-0.23258	-0.22024		-0.095371	-0.20388	-0.44956		-0.12128	-0.17787	-0.70457		-0.15412	-0.16018	-0.98672		-0.18081	-0.10125	-1.287
						-0.04659	-0.26799	0.20489		-0.064615	-0.24613	-0.0098962		-0.079118	-0.23305	-0.21954		-0.09929	-0.20429	-0.44896		-0.12472	-0.17823	-0.70398		-0.15715	-0.1605	-0.98633		-0.18298	-0.10145	-1.2867
						-0.051646	-0.26845	0.20571		-0.06929	-0.24656	-0.0090863		-0.08356	-0.23345	-0.21888		-0.10322	-0.20464	-0.44839		-0.12817	-0.17854	-0.70342		-0.16018	-0.16078	-0.98597		-0.18516	-0.10163	-1.2863
						-0.056715	-0.26884	0.20648		-0.073976	-0.24691	-0.0083151		-0.088014	-0.23379	-0.21825		-0.10716	-0.20494	-0.44785		-0.13162	-0.1788	-0.70289		-0.16322	-0.16101	-0.98564		-0.18735	-0.10178	-1.286
						-0.061795	-0.26915	0.20722		-0.078673	-0.2472	-0.0075827		-0.092477	-0.23406	-0.21767		-0.11111	-0.20518	-0.44735		-0.13508	-0.17901	-0.70239		-0.16627	-0.1612	-0.98533		-0.18954	-0.1019	-1.2857
						-0.066885	-0.26939	0.20791		-0.08338	-0.24742	-0.0068893		-0.096948	-0.23427	-0.21711		-0.11506	-0.20536	-0.44689		-0.13855	-0.17917	-0.70192		-0.16932	-0.16135	-0.98504		-0.19173	-0.10199	-1.2854
						-0.071984	-0.26956	0.20857		-0.088096	-0.24758	-0.0062353		-0.10143	-0.23442	-0.2166		-0.11902	-0.20549	-0.44645		-0.14203	-0.17928	-0.70148		-0.17238	-0.16145	-0.98478		-0.19393	-0.10205	-1.2851
						-0.077089	-0.26965	0.20918		-0.092818	-0.24766	-0.0056206		-0.10591	-0.2345	-0.21612		-0.12299	-0.20556	-0.44605		-0.14551	-0.17934	-0.70108		-0.17544	-0.1615	-0.98454		-0.19614	-0.10208	-1.2849
						-0.0822	-0.26967	0.20975		-0.097546	-0.24768	-0.0050456		-0.1104	-0.23451	-0.21569		-0.12696	-0.20558	-0.44569		-0.14899	-0.17935	-0.7007		-0.1785	-0.16151	-0.98433		-0.19834	-0.10209	-1.2846
						-0.087315	-0.26962	0.21027		-0.10228	-0.24763	-0.0045104		-0.11489	-0.23447	-0.21528		-0.13093	-0.20553	-0.44536		-0.15248	-0.17931	-0.70035		-0.18156	-0.16148	-0.98414		-0.20055	-0.10207	-1.2845
						-0.092433	-0.26949	0.21076		-0.10701	-0.24751	-0.004015		-0.11939	-0.23435	-0.21492		-0.1349	-0.20543	-0.44506		-0.15597	-0.17923	-0.70003		-0.18463	-0.1614	-0.98398		-0.20276	-0.10202	-1.2843
						-0.097553	-0.26928	0.2112		-0.11175	-0.24732	-0.0035597		-0.12388	-0.23418	-0.2146		-0.13888	-0.20528	-0.4448		-0.15946	-0.17909	-0.69975		-0.18769	-0.16128	-0.98384		-0.20497	-0.10194	-1.2841
						-0.10267	-0.26901	0.2116		-0.11649	-0.24707	-0.0031446		-0.12837	-0.23393	-0.21431		-0.14285	-0.20507	-0.44457		-0.16295	-0.17891	-0.69949		-0.19075	-0.16111	-0.98373		-0.20718	-0.10184	-1.284
						-0.10779	-0.26865	0.21196		-0.12123	-0.24674	-0.0027698		-0.13287	-0.23363	-0.21406		-0.14683	-0.2048	-0.44437		-0.16644	-0.17867	-0.69927		-0.19381	-0.1609	-0.98364		-0.20939	-0.10171	-1.2839
						-0.11291	-0.26823	0.21228		-0.12596	-0.24635	-0.0024354		-0.13736	-0.23326	-0.21385		-0.1508	-0.20448	-0.44422		-0.16993	-0.17839	-0.69908		-0.19687	-0.16065	-0.98358		-0.2116	-0.10154	-1.2838
						-0.11802	-0.26773	0.21255		-0.13069	-0.2459	-0.0021414		-0.14184	-0.23282	-0.21368		-0.15476	-0.20409	-0.44409		-0.17341	-0.17806	-0.69892		-0.19992	-0.16035	-0.98354		-0.21381	-0.10136	-1.2838
						-0.12312	-0.26716	0.21278		-0.13542	-0.24537	-0.001888		-0.14632	-0.23233	-0.21354		-0.15872	-0.20366	-0.444		-0.1769	-0.17768	-0.69879		-0.20297	-0.16	-0.98353		-0.21601	-0.10114	-1.2838
						-0.12822	-0.26651	0.21297		-0.14014	-0.24478	-0.0016753		-0.1508	-0.23176	-0.21345		-0.16268	-0.20317	-0.44395		-0.18037	-0.17725	-0.69869		-0.20602	-0.15962	-0.98354		-0.21821	-0.10089	-1.2838
						-0.13331	-0.26579	0.21312		-0.14485	-0.24411	-0.0015032		-0.15526	-0.23114	-0.21339		-0.16663	-0.20262	-0.44393		-0.18384	-0.17677	-0.69862		-0.20906	-0.15919	-0.98358		-0.22041	-0.10062	-1.2838
						-0.13839	-0.265	0.21322		-0.14956	-0.24339	-0.0013719		-0.15972	-0.23045	-0.21337		-0.17057	-0.20201	-0.44394		-0.18731	-0.17624	-0.69858		-0.21209	-0.15871	-0.98365		-0.22261	-0.10032	-1.2838
						-0.14346	-0.26413	0.21328		-0.15425	-0.24259	-0.0012813		-0.16417	-0.2297	-0.21339		-0.1745	-0.20135	-0.44399		-0.19077	-0.17567	-0.69858		-0.21511	-0.15819	-0.98373		-0.2248	-0.099994	-1.2839
						-0.14852	-0.26319	0.21329		-0.15894	-0.24173	-0.0012316		-0.1686	-0.22888	-0.21345		-0.17842	-0.20064	-0.44407		-0.19422	-0.17504	-0.6986		-0.21812	-0.15763	-0.98385		-0.22698	-0.099639	-1.284
						-0.15356	-0.26218	0.21327		-0.16361	-0.2408	-0.0012227		-0.17302	-0.228	-0.21355		-0.18233	-0.19987	-0.44419		-0.19766	-0.17437	-0.69866		-0.22113	-0.15703	-0.98398		-0.22916	-0.099257	-1.2841
						-0.15859	-0.2611	0.2132		-0.16827	-0.23981	-0.0012546		-0.17743	-0.22706	-0.21368		-0.18623	-0.19904	-0.44434		-0.20108	-0.17365	-0.69875		-0.22413	-0.15638	-0.98415		-0.23134	-0.098847	-1.2842
						-0.1636	-0.25995	0.21309		-0.17291	-0.23875	-0.0013273		-0.18183	-0.22606	-0.21385		-0.19011	-0.19816	-0.44453		-0.2045	-0.17288	-0.69887		-0.22711	-0.15569	-0.98433		-0.2335	-0.09841	-1.2844
						-0.16859	-0.25872	0.21293		-0.17754	-0.23762	-0.0014407		-0.1862	-0.22499	-0.21406		-0.19398	-0.19723	-0.44475		-0.20791	-0.17207	-0.69902		-0.23008	-0.15495	-0.98455		-0.23566	-0.097946	-1.2846
						-0.17356	-0.25743	0.21273		-0.18215	-0.23643	-0.001595		-0.19056	-0.22386	-0.21431		-0.19783	-0.19624	-0.44501		-0.2113	-0.17121	-0.6992		-0.23304	-0.15418	-0.98478		-0.23781	-0.097455	-1.2848
						-0.17851	-0.25606	0.21249		-0.18674	-0.23518	-0.0017899		-0.1949	-0.22267	-0.2146		-0.20167	-0.1952	-0.4453		-0.21468	-0.1703	-0.69941		-0.23599	-0.15336	-0.98504		-0.23995	-0.096937	-1.285
						-0.18344	-0.25462	0.21221		-0.19131	-0.23386	-0.0020256		-0.19923	-0.22142	-0.21493		-0.20549	-0.1941	-0.44562		-0.21804	-0.16934	-0.69965		-0.23892	-0.1525	-0.98533		-0.24209	-0.096393	-1.2853
						-0.18835	-0.25311	0.21188		-0.19586	-0.23247	-0.0023018		-0.20353	-0.22011	-0.21529		-0.20929	-0.19295	-0.44598		-0.22139	-0.16834	-0.69993		-0.24184	-0.15159	-0.98564		-0.24421	-0.095822	-1.2856
						-0.19323	-0.25154	0.21151		-0.20038	-0.23102	-0.0026185		-0.2078	-0.21874	-0.21569		-0.21307	-0.19175	-0.44637		-0.22472	-0.16729	-0.70023		-0.24474	-0.15065	-0.98598		-0.24632	-0.095225	-1.2859
						-0.19808	-0.24989	0.2111		-0.20488	-0.22951	-0.0029757		-0.21206	-0.21731	-0.21613		-0.21683	-0.19049	-0.4468		-0.22803	-0.16619	-0.70057		-0.24762	-0.14966	-0.98634		-0.24842	-0.094602	-1.2862
						-0.20291	-0.24817	0.21065		-0.20936	-0.22793	-0.0033732		-0.21629	-0.21582	-0.21661		-0.22057	-0.18919	-0.44726		-0.23132	-0.16505	-0.70093		-0.25049	-0.14864	-0.98672		-0.25051	-0.093953	-1.2866
						-0.20771	-0.24639	0.21015		-0.21381	-0.2263	-0.0038109		-0.22049	-0.21427	-0.21712		-0.22428	-0.18783	-0.44775		-0.2346	-0.16387	-0.70133		-0.25333	-0.14757	-0.98713		-0.25259	-0.093277	-1.2869
						-0.21248	-0.24454	0.20962		-0.21824	-0.2246	-0.0042887		-0.22467	-0.21266	-0.21767		-0.22797	-0.18642	-0.44828		-0.23785	-0.16264	-0.70176		-0.25616	-0.14646	-0.98756		-0.25465	-0.092577	-1.2873
						-0.21721	-0.24262	0.20904		-0.22263	-0.22283	-0.0048066		-0.22882	-0.21099	-0.21826		-0.23164	-0.18495	-0.44884		-0.24108	-0.16136	-0.70222		-0.25897	-0.14531	-0.98802		-0.25671	-0.09185	-1.2878
						-0.22192	-0.24064	0.20842		-0.22699	-0.22101	-0.0053642		-0.23293	-0.20926	-0.21889		-0.23528	-0.18344	-0.44944		-0.24429	-0.16004	-0.7027		-0.26176	-0.14412	-0.9885		-0.25874	-0.091099	-1.2882
						-0.22658	-0.23858	0.20775		-0.23133	-0.21913	-0.0059615		-0.23702	-0.20748	-0.21955		-0.23889	-0.18188	-0.45007		-0.24748	-0.15868	-0.70322		-0.26453	-0.14289	-0.989		-0.26077	-0.090323	-1.2887
						-0.23122	-0.23647	0.20705		-0.23563	-0.21718	-0.0065984		-0.24108	-0.20564	-0.22025		-0.24247	-0.18026	-0.45073		-0.25064	-0.15727	-0.70377		-0.26727	-0.14163	-0.98953		-0.26277	-0.089521	-1.2892
						-0.23582	-0.23429	0.20631		-0.2399	-0.21518	-0.0072745		-0.24511	-0.20374	-0.22098		-0.24603	-0.1786	-0.45142		-0.25378	-0.15582	-0.70435		-0.26999	-0.14032	-0.99008		-0.26477	-0.088695	-1.2897
						-0.24037	-0.23204	0.20552		-0.24413	-0.21312	-0.0079899		-0.2491	-0.20179	-0.22176		-0.24956	-0.17689	-0.45215		-0.25689	-0.15432	-0.70495		-0.27269	-0.13897	-0.99065		-0.26674	-0.087845	-1.2902
						-0.24489	-0.22973	0.20469		-0.24833	-0.211	-0.0087441		-0.25305	-0.19978	-0.22256		-0.25305	-0.17513	-0.45291		-0.25998	-0.15279	-0.70559		-0.27536	-0.13759	-0.99125		-0.2687	-0.086971	-1.2908
						-0.24937	-0.22736	0.20383		-0.25249	-0.20882	-0.0095372		-0.25697	-0.19772	-0.22341		-0.25652	-0.17332	-0.4537		-0.26304	-0.15121	-0.70626		-0.27801	-0.13617	-0.99187		-0.27064	-0.086072	-1.2913
						-0.25381	-0.22492	0.20292		-0.25661	-0.20658	-0.010369		-0.26086	-0.1956	-0.22429		-0.25995	-0.17146	-0.45452		-0.26607	-0.14959	-0.70695		-0.28064	-0.13471	-0.99251		-0.27257	-0.08515	-1.2919
						-0.25821	-0.22243	0.20197		-0.26069	-0.20429	-0.011239		-0.2647	-0.19343	-0.2252		-0.26334	-0.16956	-0.45537		-0.26907	-0.14793	-0.70768		-0.28323	-0.13321	-0.99318		-0.27447	-0.084205	-1.2925
						-0.26256	-0.21987	0.20098		-0.26473	-0.20194	-0.012147		-0.26851	-0.1912	-0.22615		-0.2667	-0.16761	-0.45626		-0.27204	-0.14623	-0.70843		-0.2858	-0.13168	-0.99386		-0.27636	-0.083236	-1.2932
						-0.26686	-0.21725	0.19996		-0.26873	-0.19953	-0.013092		-0.27227	-0.18892	-0.22714		-0.27003	-0.16561	-0.45718		-0.27498	-0.14449	-0.70921		-0.28834	-0.13011	-0.99457		-0.27823	-0.082245	-1.2939
						-0.27112	-0.21457	0.19889		-0.27269	-0.19707	-0.014076		-0.276	-0.18659	-0.22816		-0.27332	-0.16357	-0.45813		-0.27788	-0.1427	-0.71002		-0.29085	-0.12851	-0.9953		-0.28007	-0.081231	-1.2945
						-0.27533	-0.21183	0.19778		-0.27661	-0.19456	-0.015096		-0.27968	-0.18421	-0.22921		-0.27657	-0.16148	-0.4591		-0.28076	-0.14088	-0.71086		-0.29333	-0.12687	-0.99606		-0.2819	-0.080195	-1.2952
						-0.27949	-0.20904	0.19664		-0.28048	-0.19199	-0.016154		-0.28332	-0.18178	-0.2303		-0.27979	-0.15935	-0.46011		-0.2836	-0.13902	-0.71172		-0.29579	-0.1252	-0.99683		-0.28371	-0.079136	-1.296
						-0.2836	-0.20618	0.19546		-0.2843	-0.18937	-0.017248		-0.28692	-0.1793	-0.23142		-0.28296	-0.15718	-0.46115		-0.28641	-0.13713	-0.71261		-0.29821	-0.12349	-0.99763		-0.28549	-0.078056	-1.2967
						-0.28767	-0.20327	0.19424		-0.28808	-0.1867	-0.018379		-0.29047	-0.17677	-0.23258		-0.2861	-0.15496	-0.46222		-0.28918	-0.13519	-0.71354		-0.3006	-0.12174	-0.99845		-0.28726	-0.076954	-1.2975
						-0.29167	-0.20031	0.19298		-0.29181	-0.18397	-0.019546		-0.29397	-0.17419	-0.23377		-0.28919	-0.1527	-0.46332		-0.29192	-0.13322	-0.71448		-0.30296	-0.11997	-0.99928		-0.289	-0.075832	-1.2983
						-0.29563	-0.19729	0.19169		-0.29549	-0.1812	-0.020748		-0.29743	-0.17157	-0.23499		-0.29224	-0.1504	-0.46445		-0.29462	-0.13121	-0.71546		-0.30528	-0.11816	-1.0001		-0.29072	-0.074688	-1.2991
						-0.29953	-0.19421	0.19035		-0.29912	-0.17837	-0.021986		-0.30084	-0.16889	-0.23624		-0.29525	-0.14805	-0.46561		-0.29729	-0.12916	-0.71646		-0.30757	-0.11632	-1.001		-0.29241	-0.073524	-1.2999
						-0.30338	-0.19108	0.18899		-0.30269	-0.1755	-0.023259		-0.3042	-0.16617	-0.23753		-0.29822	-0.14567	-0.4668		-0.29991	-0.12708	-0.71748		-0.30983	-0.11444	-1.0019		-0.29408	-0.07234	-1.3007
						-0.30716	-0.1879	0.18758		-0.30622	-0.17258	-0.024567		-0.3075	-0.1634	-0.23884		-0.30114	-0.14324	-0.46801		-0.3025	-0.12497	-0.71854		-0.31205	-0.11254	-1.0028		-0.29573	-0.071135	-1.3016
						-0.3109	-0.18467	0.18614		-0.3097	-0.16961	-0.02591		-0.31076	-0.16059	-0.24019		-0.30402	-0.14078	-0.46925		-0.30505	-0.12282	-0.71962		-0.31424	-0.1106	-1.0038		-0.29735	-0.069912	-1.3025
						-0.31457	-0.18139	0.18466		-0.31312	-0.16659	-0.027286		-0.31397	-0.15774	-0.24157		-0.30685	-0.13827	-0.47052		-0.30756	-0.12064	-0.72072		-0.31639	-0.10864	-1.0047		-0.29895	-0.068669	-1.3034
						-0.31818	-0.17805	0.18315		-0.31648	-0.16353	-0.028696		-0.31712	-0.15484	-0.24298		-0.30963	-0.13573	-0.47182		-0.31003	-0.11842	-0.72185		-0.31851	-0.10664	-1.0057		-0.30052	-0.067407	-1.3043
						-0.32173	-0.17467	0.18161		-0.31979	-0.16043	-0.030139		-0.32023	-0.1519	-0.24442		-0.31237	-0.13316	-0.47315		-0.31246	-0.11617	-0.723		-0.32059	-0.10461	-1.0067		-0.30207	-0.066127	-1.3053
						-0.32522	-0.17124	0.18003		-0.32304	-0.15728	-0.031616		-0.32327	-0.14892	-0.24589		-0.31506	-0.13054	-0.4745		-0.31484	-0.11389	-0.72418		-0.32263	-0.10256	-1.0077		-0.30359	-0.064828	-1.3062
						-0.32865	-0.16776	0.17841		-0.32624	-0.15408	-0.033124		-0.32626	-0.14589	-0.24739		-0.3177	-0.12789	-0.47587		-0.31719	-0.11158	-0.72538		-0.32463	-0.10048	-1.0088		-0.30508	-0.063512	-1.3072
						-0.33202	-0.16424	0.17677		-0.32938	-0.15085	-0.034665		-0.3292	-0.14283	-0.24892		-0.32029	-0.1252	-0.47728		-0.31949	-0.10923	-0.72661		-0.3266	-0.098367	-1.0098		-0.30655	-0.062178	-1.3082
						-0.33532	-0.16067	0.17509		-0.33245	-0.14757	-0.036237		-0.33208	-0.13973	-0.25048		-0.32283	-0.12248	-0.47871		-0.32174	-0.10686	-0.72786		-0.32852	-0.09623	-1.0109		-0.30798	-0.060827	-1.3092
						-0.33855	-0.15706	0.17337		-0.33547	-0.14425	-0.037841		-0.3349	-0.13658	-0.25207		-0.32531	-0.11973	-0.48016		-0.32395	-0.10446	-0.72913		-0.33041	-0.094066	-1.012		-0.30939	-0.059459	-1.3102
						-0.34172	-0.1534	0.17163		-0.33843	-0.14089	-0.039475		-0.33766	-0.1334	-0.25368		-0.32775	-0.11694	-0.48164		-0.32612	-0.10203	-0.73043		-0.33225	-0.091877	-1.0131		-0.31078	-0.058075	-1.3113
						-0.34482	-0.14971	0.16985		-0.34132	-0.1375	-0.041139		-0.34036	-0.13019	-0.25532		-0.33014	-0.11412	-0.48314		-0.32824	-0.099566	-0.73175		-0.33406	-0.089662	-1.0142		-0.31213	-0.056675	-1.3123
						-0.34786	-0.14597	0.16805		-0.34415	-0.13406	-0.042834		-0.34301	-0.12694	-0.25699		-0.33247	-0.11127	-0.48467		-0.33032	-0.097079	-0.73309		-0.33582	-0.087423	-1.0153		-0.31345	-0.05526	-1.3134
						-0.35082	-0.14219	0.16621		-0.34692	-0.13059	-0.044557		-0.34559	-0.12365	-0.25868		-0.33474	-0.10839	-0.48622		-0.33234	-0.094566	-0.73445		-0.33754	-0.08516	-1.0165		-0.31475	-0.053829	-1.3145
						-0.35372	-0.13837	0.16434		-0.34963	-0.12709	-0.04631		-0.34811	-0.12033	-0.2604		-0.33697	-0.10548	-0.48779		-0.33432	-0.092026	-0.73583		-0.33922	-0.082873	-1.0177		-0.31601	-0.052384	-1.3156
						-0.35654	-0.13451	0.16245		-0.35227	-0.12354	-0.048091		-0.35057	-0.11698	-0.26215		-0.33914	-0.10254	-0.48939		-0.33626	-0.089462	-0.73724		-0.34085	-0.080563	-1.0189		-0.31724	-0.050924	-1.3167
						-0.3593	-0.13062	0.16052		-0.35484	-0.11997	-0.0499		-0.35296	-0.11359	-0.26392		-0.34125	-0.099575	-0.49101		-0.33814	-0.086873	-0.73866		-0.34245	-0.078232	-1.0201		-0.31845	-0.04945	-1.3178
						-0.36198	-0.12669	0.15857		-0.35735	-0.11636	-0.051737		-0.3553	-0.11017	-0.26571		-0.34331	-0.09658	-0.49265		-0.33997	-0.084259	-0.74011		-0.344	-0.075878	-1.0213		-0.31962	-0.047963	-1.319
						-0.36459	-0.12273	0.15659		-0.35979	-0.11272	-0.0536		-0.35757	-0.10673	-0.26753		-0.34531	-0.093558	-0.49431		-0.34176	-0.081623	-0.74157		-0.3455	-0.073504	-1.0225		-0.32076	-0.046462	-1.3202
						-0.36712	-0.11873	0.15458		-0.36216	-0.10905	-0.05549		-0.35977	-0.10325	-0.26937		-0.34725	-0.090511	-0.49599		-0.3435	-0.078964	-0.74306		-0.34696	-0.07111	-1.0238		-0.32187	-0.044949	-1.3213
						-0.36958	-0.1147	0.15254		-0.36447	-0.10535	-0.057406		-0.36191	-0.099746	-0.27124		-0.34914	-0.087438	-0.49769		-0.34518	-0.076284	-0.74456		-0.34838	-0.068696	-1.025		-0.32295	-0.043423	-1.3225
						-0.37197	-0.11064	0.15048		-0.3667	-0.10162	-0.059347		-0.36398	-0.096214	-0.27313		-0.35096	-0.084342	-0.49942		-0.34681	-0.073583	-0.74608		-0.34975	-0.066264	-1.0263		-0.32399	-0.041885	-1.3237
						-0.37428	-0.10655	0.14839		-0.36887	-0.097857	-0.061313		-0.36599	-0.092655	-0.27504		-0.35273	-0.081222	-0.50116		-0.3484	-0.070861	-0.74762		-0.35107	-0.063813	-1.0276		-0.32501	-0.040336	-1.325
						-0.37652	-0.10243	0.14628		-0.37097	-0.094072	-0.063303		-0.36793	-0.089071	-0.27697		-0.35444	-0.07808	-0.50292		-0.34993	-0.06812	-0.74918		-0.35235	-0.061344	-1.0289		-0.32599	-0.038776	-1.3262
						-0.37868	-0.098275	0.14414		-0.37299	-0.090261	-0.065317		-0.3698	-0.085463	-0.27892		-0.35609	-0.074917	-0.5047		-0.35141	-0.06536	-0.75076		-0.35359	-0.058859	-1.0302		-0.32693	-0.037205	-1.3274
						-0.38076	-0.094099	0.14198		-0.37495	-0.086425	-0.067354		-0.37161	-0.081831	-0.28089		-0.35768	-0.071733	-0.50649		-0.35283	-0.062582	-0.75235		-0.35477	-0.056358	-1.0315		-0.32785	-0.035624	-1.3287
						-0.38276	-0.089896	0.1398		-0.37683	-0.082565	-0.069414		-0.37334	-0.078176	-0.28289		-0.35921	-0.06853	-0.50831		-0.35421	-0.059787	-0.75396		-0.35591	-0.053841	-1.0328		-0.32873	-0.034033	-1.33
						-0.38469	-0.085669	0.13759		-0.37864	-0.078683	-0.071496		-0.37501	-0.0745	-0.2849		-0.36067	-0.065307	-0.51014		-0.35553	-0.056976	-0.75558		-0.357	-0.051309	-1.0342		-0.32958	-0.032432	-1.3312
						-0.38653	-0.081418	0.13536		-0.38038	-0.074779	-0.073599		-0.37661	-0.070803	-0.28693		-0.36208	-0.062067	-0.51199		-0.35679	-0.054149	-0.75722		-0.35805	-0.048763	-1.0355		-0.33039	-0.030823	-1.3325
						-0.3883	-0.077145	0.13311		-0.38204	-0.070854	-0.075724		-0.37814	-0.067087	-0.28898		-0.36342	-0.058809	-0.51385		-0.358	-0.051307	-0.75888		-0.35904	-0.046204	-1.0369		-0.33117	-0.029205	-1.3338
						-0.38999	-0.072851	0.13084		-0.38363	-0.06691	-0.077869		-0.37959	-0.063353	-0.29104		-0.36471	-0.055536	-0.51573		-0.35916	-0.048451	-0.76055		-0.35999	-0.043632	-1.0383		-0.33191	-0.02758	-1.3351
						-0.39159	-0.068537	0.12855		-0.38515	-0.062947	-0.080033		-0.38098	-0.059601	-0.29313		-0.36593	-0.052247	-0.51762		-0.36026	-0.045582	-0.76223		-0.36089	-0.041048	-1.0397		-0.33262	-0.025946	-1.3364
						-0.39312	-0.064203	0.12624		-0.38659	-0.058968	-0.082217		-0.3823	-0.055833	-0.29523		-0.36708	-0.048943	-0.51953		-0.36131	-0.0427	-0.76393		-0.36174	-0.038453	-1.0411		-0.3333	-0.024306	-1.3378
						-0.39457	-0.059853	0.12391		-0.38796	-0.054971	-0.084419		-0.38354	-0.052049	-0.29734		-0.36818	-0.045627	-0.52145		-0.3623	-0.039806	-0.76564		-0.36254	-0.035847	-1.0425		-0.33394	-0.022659	-1.3391
						-0.39593	-0.055485	0.12156		-0.38925	-0.05096	-0.086639		-0.38471	-0.048251	-0.29947		-0.36921	-0.042297	-0.52339		-0.36324	-0.036902	-0.76736		-0.3633	-0.033231	-1.0439		-0.33454	-0.021005	-1.3405
						-0.39721	-0.051103	0.11919		-0.39046	-0.046935	-0.088876		-0.38581	-0.04444	-0.30162		-0.37017	-0.038957	-0.52534		-0.36412	-0.033987	-0.7691		-0.364	-0.030606	-1.0453		-0.33511	-0.019346	-1.3418
						-0.39841	-0.046706	0.11681		-0.3916	-0.042897	-0.091131		-0.38684	-0.040617	-0.30378		-0.37107	-0.035605	-0.5273		-0.36495	-0.031063	-0.77085		-0.36465	-0.027973	-1.0468		-0.33565	-0.017682	-1.3432
						-0.39952	-0.042297	0.11441		-0.39266	-0.038847	-0.093401		-0.3878	-0.036782	-0.30595		-0.37191	-0.032244	-0.52927		-0.36571	-0.02813	-0.7726		-0.36526	-0.025332	-1.0482		-0.33614	-0.016013	-1.3445
						-0.40056	-0.037876	0.11199		-0.39365	-0.034787	-0.095687		-0.38868	-0.032938	-0.30814		-0.37268	-0.028873	-0.53126		-0.36643	-0.02519	-0.77437		-0.36581	-0.022685	-1.0497		-0.33661	-0.014339	-1.3459
						-0.40151	-0.033444	0.10956		-0.39456	-0.030717	-0.097987		-0.38949	-0.029084	-0.31034		-0.37339	-0.025495	-0.53325		-0.36708	-0.022243	-0.77615		-0.36632	-0.02003	-1.0511		-0.33703	-0.012661	-1.3473
						-0.40237	-0.029004	0.10712		-0.39539	-0.026638	-0.1003		-0.39023	-0.025222	-0.31255		-0.37404	-0.02211	-0.53525		-0.36768	-0.01929	-0.77794		-0.36677	-0.017371	-1.0526		-0.33742	-0.01098	-1.3487
						-0.40316	-0.024555	0.10466		-0.39615	-0.022553	-0.10263		-0.39089	-0.021354	-0.31477		-0.37462	-0.018719	-0.53727		-0.36822	-0.016331	-0.77974		-0.36718	-0.014706	-1.0541		-0.33778	-0.009296	-1.3501
						-0.40386	-0.0201	0.10219		-0.39682	-0.018461	-0.10497		-0.39148	-0.017479	-0.317		-0.37513	-0.015322	-0.53929		-0.3687	-0.013368	-0.78155		-0.36753	-0.012038	-1.0555		-0.3381	-0.0076093	-1.3515
						-0.40447	-0.015639	0.099703		-0.39742	-0.014363	-0.10733		-0.39199	-0.0136	-0.31924		-0.37558	-0.011922	-0.54132		-0.36913	-0.010401	-0.78337		-0.36783	-0.0093664	-1.057		-0.33838	-0.0059205	-1.3529
						-0.405	-0.011174	0.097207		-0.39794	-0.010262	-0.10969		-0.39243	-0.0097169	-0.3215		-0.37596	-0.0085179	-0.54336		-0.3695	-0.0074313	-0.78519		-0.36809	-0.0066921	-1.0585		-0.33863	-0.0042301	-1.3543
						-0.40545	-0.0067054	0.0947		-0.39839	-0.0061586	-0.11207		-0.3928	-0.0058312	-0.32376		-0.37628	-0.0051117	-0.54541		-0.36981	-0.0044596	-0.78703		-0.36829	-0.004016	-1.06		-0.33883	-0.0025385	-1.3557
						-0.40581	-0.0022354	0.092183		-0.39875	-0.0020531	-0.11445		-0.39309	-0.0019439	-0.32602		-0.37653	-0.001704	-0.54746		-0.37006	-0.0014867	-0.78886		-0.36844	-0.0013388	-1.0615		-0.33901	-0.00084625	-1.3571
						-0.40608	0.0022354	0.089657		-0.39904	0.0020531	-0.11685		-0.39331	0.0019439	-0.3283		-0.37671	0.001704	-0.54952		-0.37026	0.0014867	-0.79071		-0.36854	0.0013388	-1.063		-0.33914	0.00084625	-1.3586
						-0.40627	0.0067054	0.087121		-0.39925	0.0061586	-0.11926		-0.39345	0.0058312	-0.33058		-0.37683	0.0051117	-0.55159		-0.3704	0.0044596	-0.79256		-0.36859	0.004016	-1.0645		-0.33924	0.0025385	-1.36
						-0.40638	0.011174	0.084578		-0.39938	0.010262	-0.12167		-0.39352	0.0097169	-0.33287		-0.37688	0.0085179	-0.55366		-0.37048	0.0074313	-0.79442		-0.36859	0.0066921	-1.066		-0.33931	0.0042301	-1.3614
						-0.4064	0.015639	0.082026		-0.39943	0.014363	-0.12409		-0.39351	0.0136	-0.33516		-0.37687	0.011922	-0.55573		-0.3705	0.010401	-0.79628		-0.36854	0.0093664	-1.0675		-0.33933	0.0059205	-1.3629
						-0.40634	0.0201	0.079468		-0.3994	0.018461	-0.12652		-0.39343	0.017479	-0.33746		-0.37679	0.015322	-0.55781		-0.37046	0.013368	-0.79814		-0.36843	0.012038	-1.069		-0.33932	0.0076093	-1.3643
						-0.40619	0.024555	0.076904		-0.39929	0.022553	-0.12895		-0.39328	0.021354	-0.33977		-0.37665	0.018719	-0.55989		-0.37037	0.016331	-0.80001		-0.36828	0.014706	-1.0705		-0.33928	0.009296	-1.3657
						-0.40596	0.029004	0.074335		-0.39911	0.026638	-0.1314		-0.39305	0.025222	-0.34207		-0.37644	0.02211	-0.56198		-0.37022	0.01929	-0.80189		-0.36808	0.017371	-1.072		-0.33919	0.01098	-1.3672
						-0.40564	0.033444	0.07176		-0.39884	0.030717	-0.13384		-0.39274	0.029084	-0.34438		-0.37616	0.025495	-0.56407		-0.37001	0.022243	-0.80376		-0.36782	0.02003	-1.0735		-0.33907	0.012661	-1.3686
						-0.40524	0.037876	0.069182		-0.3985	0.034787	-0.13629		-0.39237	0.032938	-0.34669		-0.37582	0.028873	-0.56615		-0.36974	0.02519	-0.80564		-0.36752	0.022685	-1.075		-0.33892	0.014339	-1.37
						-0.40475	0.042297	0.066601		-0.39808	0.038847	-0.13875		-0.39191	0.036782	-0.34901		-0.37541	0.032244	-0.56824		-0.36942	0.02813	-0.80752		-0.36716	0.025332	-1.0765		-0.33872	0.016013	-1.3715
						-0.40418	0.046706	0.064016		-0.39758	0.042897	-0.1412		-0.39139	0.040617	-0.35132		-0.37494	0.035605	-0.57033		-0.36904	0.031063	-0.8094		-0.36676	0.027973	-1.078		-0.33849	0.017682	-1.3729
						-0.40353	0.051103	0.06143		-0.39701	0.046935	-0.14366		-0.39079	0.04444	-0.35364		-0.3744	0.038957	-0.57242		-0.3686	0.033987	-0.81128		-0.3663	0.030606	-1.0795		-0.33823	0.019346	-1.3744
						-0.40279	0.055485	0.058843		-0.39635	0.05096	-0.14612		-0.39011	0.048251	-0.35595		-0.3738	0.042297	-0.57451		-0.3681	0.036902	-0.81316		-0.36579	0.033231	-1.081		-0.33793	0.021005	-1.3758
						-0.40196	0.059853	0.056256		-0.39562	0.054971	-0.14858		-0.38937	0.052049	-0.35827		-0.37313	0.045627	-0.5766		-0.36755	0.039806	-0.81505		-0.36524	0.035847	-1.0826		-0.33759	0.022659	-1.3772
						-0.40106	0.064203	0.053668		-0.39481	0.058968	-0.15105		-0.38854	0.055833	-0.36058		-0.3724	0.048943	-0.57869		-0.36694	0.0427	-0.81693		-0.36463	0.038453	-1.0841		-0.33721	0.024306	-1.3787
						-0.40006	0.068537	0.051082		-0.39393	0.062947	-0.15351		-0.38765	0.059601	-0.36289		-0.3716	0.052247	-0.58077		-0.36627	0.045582	-0.81881		-0.36397	0.041048	-1.0856		-0.3368	0.025946	-1.3801
						-0.39899	0.072851	0.048497		-0.39296	0.06691	-0.15597		-0.38668	0.063353	-0.3652		-0.37074	0.055536	-0.58285		-0.36554	0.048451	-0.82068		-0.36327	0.043632	-1.0871		-0.33635	0.02758	-1.3815
						-0.39783	0.077145	0.045915		-0.39192	0.070854	-0.15843		-0.38564	0.067087	-0.36751		-0.36981	0.058809	-0.58493		-0.36476	0.051307	-0.82256		-0.36251	0.046204	-1.0886		-0.33587	0.029205	-1.383
						-0.3966	0.081418	0.043335		-0.39081	0.074779	-0.16088		-0.38453	0.070803	-0.36981		-0.36882	0.062067	-0.58701		-0.36392	0.054149	-0.82443		-0.36171	0.048763	-1.09		-0.33535	0.030823	-1.3844
						-0.39527	0.085669	0.04076		-0.38961	0.078683	-0.16334		-0.38335	0.0745	-0.3721		-0.36777	0.065307	-0.58907		-0.36303	0.056976	-0.8263		-0.36086	0.051309	-1.0915		-0.3348	0.032432	-1.3858
						-0.39387	0.089896	0.038189		-0.38835	0.082565	-0.16579		-0.38209	0.078176	-0.37439		-0.36665	0.06853	-0.59114		-0.36208	0.059787	-0.82817		-0.35995	0.053841	-1.093		-0.33421	0.034033	-1.3872
						-0.39239	0.094099	0.035623		-0.387	0.086425	-0.16823		-0.38076	0.081831	-0.37668		-0.36547	0.071733	-0.5932		-0.36108	0.062582	-0.83003		-0.359	0.056358	-1.0945		-0.33359	0.035624	-1.3886
						-0.39082	0.098275	0.033064		-0.38558	0.090261	-0.17067		-0.37937	0.085463	-0.37896		-0.36423	0.074917	-0.59525		-0.36002	0.06536	-0.83188		-0.35801	0.058859	-1.096		-0.33293	0.037205	-1.39
						-0.38918	0.10243	0.030511		-0.38409	0.094072	-0.17311		-0.3779	0.089071	-0.38123		-0.36292	0.07808	-0.59729		-0.3589	0.06812	-0.83373		-0.35696	0.061344	-1.0974		-0.33223	0.038776	-1.3914
						-0.38745	0.10655	0.027965		-0.38252	0.097857	-0.17554		-0.37636	0.092655	-0.38349		-0.36155	0.081222	-0.59933		-0.35773	0.070861	-0.83558		-0.35587	0.063813	-1.0989		-0.3315	0.040336	-1.3928
						-0.38564	0.11064	0.025427		-0.38088	0.10162	-0.17796		-0.37475	0.096214	-0.38575		-0.36012	0.084342	-0.60136		-0.35651	0.073583	-0.83742		-0.35472	0.066264	-1.1003		-0.33074	0.041885	-1.3942
						-0.38376	0.1147	0.022898		-0.37916	0.10535	-0.18037		-0.37307	0.099746	-0.388		-0.35863	0.087438	-0.60338		-0.35523	0.076284	-0.83925		-0.35354	0.068696	-1.1018		-0.32994	0.043423	-1.3956
						-0.3818	0.11873	0.020379		-0.37737	0.10905	-0.18278		-0.37132	0.10325	-0.39023		-0.35708	0.090511	-0.60539		-0.3539	0.078964	-0.84107		-0.3523	0.07111	-1.1032		-0.32911	0.044949	-1.397
						-0.37975	0.12273	0.017869		-0.37551	0.11272	-0.18517		-0.36951	0.10673	-0.39246		-0.35547	0.093558	-0.60739		-0.35251	0.081623	-0.84289		-0.35102	0.073504	-1.1046		-0.32824	0.046462	-1.3983
						-0.37763	0.12669	0.01537		-0.37358	0.11636	-0.18756		-0.36763	0.11017	-0.39468		-0.3538	0.09658	-0.60938		-0.35107	0.084259	-0.84469		-0.34969	0.075878	-1.1061		-0.32734	0.047963	-1.3997
						-0.37544	0.13062	0.012883		-0.37157	0.11997	-0.18993		-0.36567	0.11359	-0.39688		-0.35207	0.099575	-0.61136		-0.34958	0.086873	-0.84649		-0.34832	0.078232	-1.1075		-0.32641	0.04945	-1.4011
						-0.37317	0.13451	0.010408		-0.3695	0.12354	-0.1923		-0.36366	0.11698	-0.39907		-0.35027	0.10254	-0.61333		-0.34804	0.089462	-0.84828		-0.3469	0.080563	-1.1089		-0.32545	0.050924	-1.4024
						-0.37082	0.13837	0.0079463		-0.36735	0.12709	-0.19465		-0.36157	0.12033	-0.40125		-0.34843	0.10548	-0.61529		-0.34645	0.092026	-0.85006		-0.34544	0.082873	-1.1103		-0.32445	0.052384	-1.4037
						-0.36839	0.14219	0.0054977		-0.36514	0.13059	-0.19699		-0.35942	0.12365	-0.40342		-0.34652	0.10839	-0.61723		-0.3448	0.094566	-0.85183		-0.34393	0.08516	-1.1117		-0.32342	0.053829	-1.4051
						-0.3659	0.14597	0.0030634		-0.36285	0.13406	-0.19932		-0.35721	0.12694	-0.40557		-0.34455	0.11127	-0.61916		-0.3431	0.097079	-0.85358		-0.34238	0.087423	-1.113		-0.32235	0.05526	-1.4064
						-0.36332	0.14971	0.00064392		-0.3605	0.1375	-0.20163		-0.35493	0.13019	-0.40771		-0.34253	0.11412	-0.62108		-0.34136	0.099566	-0.85533		-0.34079	0.089662	-1.1144		-0.32126	0.056675	-1.4077
						-0.36068	0.1534	-0.00176		-0.35808	0.14089	-0.20393		-0.35259	0.1334	-0.40983		-0.34045	0.11694	-0.62299		-0.33956	0.10203	-0.85707		-0.33915	0.091877	-1.1158		-0.32013	0.058075	-1.409
						-0.35796	0.15706	-0.0041477		-0.35559	0.14425	-0.20622		-0.35018	0.13658	-0.41194		-0.33832	0.11973	-0.62488		-0.33771	0.10446	-0.85879		-0.33747	0.094066	-1.1171		-0.31897	0.059459	-1.4103
						-0.35517	0.16067	-0.0065186		-0.35303	0.14757	-0.20849		-0.34771	0.13973	-0.41403		-0.33613	0.12248	-0.62675		-0.33582	0.10686	-0.8605		-0.33575	0.09623	-1.1184		-0.31778	0.060827	-1.4115
						-0.35231	0.16424	-0.0088719		-0.35041	0.15085	-0.21074		-0.34518	0.14283	-0.41611		-0.33388	0.1252	-0.62861		-0.33387	0.10923	-0.86219		-0.33398	0.098367	-1.1197		-0.31656	0.062178	-1.4128
						-0.34939	0.16776	-0.011207		-0.34773	0.15408	-0.21298		-0.34259	0.14589	-0.41817		-0.33159	0.12789	-0.63045		-0.33188	0.11158	-0.86387		-0.33218	0.10048	-1.1211		-0.31531	0.063512	-1.4141
						-0.34639	0.17124	-0.013523		-0.34498	0.15728	-0.21519		-0.33993	0.14892	-0.4202		-0.32923	0.13054	-0.63228		-0.32984	0.11389	-0.86554		-0.33033	0.10256	-1.1223		-0.31403	0.064828	-1.4153
						-0.34332	0.17467	-0.01582		-0.34217	0.16043	-0.2174		-0.33722	0.1519	-0.42223		-0.32683	0.13316	-0.63409		-0.32776	0.11617	-0.86719		-0.32844	0.10461	-1.1236		-0.31272	0.066127	-1.4165
						-0.34019	0.17805	-0.018097		-0.33929	0.16353	-0.21958		-0.33445	0.15484	-0.42423		-0.32437	0.13573	-0.63588		-0.32563	0.11842	-0.86883		-0.32652	0.10664	-1.1249		-0.31138	0.067407	-1.4177
						-0.33698	0.18139	-0.020353		-0.33635	0.16659	-0.22174		-0.33162	0.15774	-0.42621		-0.32187	0.13827	-0.63765		-0.32345	0.12064	-0.87045		-0.32455	0.10864	-1.1261		-0.31001	0.068669	-1.4189
						-0.33372	0.18467	-0.022588		-0.33335	0.16961	-0.22388		-0.32873	0.16059	-0.42817		-0.31931	0.14078	-0.63941		-0.32123	0.12282	-0.87206		-0.32255	0.1106	-1.1274		-0.30862	0.069912	-1.4201
						-0.33039	0.1879	-0.024801		-0.33029	0.17258	-0.22601		-0.32579	0.1634	-0.43011		-0.3167	0.14324	-0.64114		-0.31896	0.12497	-0.87365		-0.32051	0.11254	-1.1286		-0.30719	0.071135	-1.4213
						-0.32699	0.19108	-0.026992		-0.32717	0.1755	-0.22811		-0.32279	0.16617	-0.43203		-0.31404	0.14567	-0.64286		-0.31665	0.12708	-0.87522		-0.31843	0.11444	-1.1298		-0.30574	0.07234	-1.4225
						-0.32353	0.19421	-0.029159		-0.32399	0.17837	-0.23019		-0.31973	0.16889	-0.43393		-0.31133	0.14805	-0.64455		-0.3143	0.12916	-0.87678		-0.31631	0.11632	-1.131		-0.30426	0.073524	-1.4236
						-0.32001	0.19729	-0.031302		-0.32076	0.1812	-0.23225		-0.31662	0.17157	-0.43581		-0.30858	0.1504	-0.64623		-0.31191	0.13121	-0.87832		-0.31415	0.11816	-1.1322		-0.30275	0.074688	-1.4248
						-0.31643	0.20031	-0.033422		-0.31746	0.18397	-0.23428		-0.31346	0.17419	-0.43766		-0.30578	0.1527	-0.64788		-0.30947	0.13322	-0.87984		-0.31197	0.11997	-1.1333		-0.30122	0.075832	-1.4259
						-0.31279	0.20327	-0.035516		-0.31412	0.1867	-0.2363		-0.31025	0.17677	-0.43949		-0.30293	0.15496	-0.64952		-0.30699	0.13519	-0.88134		-0.30974	0.12174	-1.1345		-0.29966	0.076954	-1.427
						-0.30908	0.20618	-0.037585		-0.31071	0.18937	-0.23829		-0.30698	0.1793	-0.4413		-0.30003	0.15718	-0.65113		-0.30447	0.13713	-0.88282		-0.30748	0.12349	-1.1356		-0.29807	0.078056	-1.4281
						-0.30533	0.20904	-0.039627		-0.30725	0.19199	-0.24025		-0.30366	0.18178	-0.44308		-0.2971	0.15935	-0.65272		-0.30191	0.13902	-0.88428		-0.30519	0.1252	-1.1367		-0.29646	0.079136	-1.4291
						-0.30151	0.21183	-0.041644		-0.30374	0.19456	-0.24219		-0.30029	0.18421	-0.44484		-0.29411	0.16148	-0.65429		-0.29932	0.14088	-0.88572		-0.30286	0.12687	-1.1378		-0.29482	0.080195	-1.4302
						-0.29764	0.21457	-0.043632		-0.30018	0.19707	-0.2441		-0.29688	0.18659	-0.44657		-0.29109	0.16357	-0.65583		-0.29668	0.1427	-0.88715		-0.3005	0.12851	-1.1389		-0.29316	0.081231	-1.4312
						-0.29371	0.21725	-0.045594		-0.29656	0.19953	-0.24599		-0.29341	0.18892	-0.44828		-0.28802	0.16561	-0.65735		-0.29401	0.14449	-0.88855		-0.29811	0.13011	-1.14		-0.29148	0.082245	-1.4322
						-0.28973	0.21987	-0.047527		-0.2929	0.20194	-0.24785		-0.2899	0.1912	-0.44996		-0.28491	0.16761	-0.65884		-0.2913	0.14623	-0.88993		-0.29569	0.13168	-1.141		-0.28977	0.083236	-1.4333
						-0.28569	0.22243	-0.049431		-0.28918	0.20429	-0.24969		-0.28634	0.19343	-0.45162		-0.28176	0.16956	-0.66032		-0.28855	0.14793	-0.89129		-0.29324	0.13321	-1.142		-0.28804	0.084205	-1.4342
						-0.28161	0.22492	-0.051306		-0.28542	0.20658	-0.2515		-0.28274	0.1956	-0.45324		-0.27857	0.17146	-0.66176		-0.28577	0.14959	-0.89262		-0.29075	0.13471	-1.143		-0.28628	0.08515	-1.4352
						-0.27747	0.22736	-0.053151		-0.28161	0.20882	-0.25328		-0.2791	0.19772	-0.45484		-0.27534	0.17332	-0.66318		-0.28295	0.15121	-0.89394		-0.28824	0.13617	-1.144		-0.28451	0.086072	-1.4362
						-0.27328	0.22973	-0.054966		-0.27776	0.211	-0.25503		-0.27541	0.19978	-0.45641		-0.27207	0.17513	-0.66458		-0.2801	0.15279	-0.89523		-0.2857	0.13759	-1.145		-0.28271	0.086971	-1.4371
						-0.26905	0.23204	-0.05675		-0.27385	0.21312	-0.25675		-0.27168	0.20179	-0.45796		-0.26877	0.17689	-0.66595		-0.27722	0.15432	-0.8965		-0.28313	0.13897	-1.146		-0.28089	0.087845	-1.438
						-0.26477	0.23429	-0.058502		-0.26991	0.21518	-0.25844		-0.2679	0.20374	-0.45947		-0.26543	0.1786	-0.66729		-0.27431	0.15582	-0.89775		-0.28053	0.14032	-1.1469		-0.27905	0.088695	-1.4389
						-0.26044	0.23647	-0.060223		-0.26592	0.21718	-0.2601		-0.26409	0.20564	-0.46096		-0.26205	0.18026	-0.66861		-0.27136	0.15727	-0.89897		-0.27791	0.14163	-1.1478		-0.27719	0.089521	-1.4398
						-0.25607	0.23858	-0.061912		-0.26189	0.21913	-0.26174		-0.26024	0.20748	-0.46241		-0.25865	0.18188	-0.6699		-0.26838	0.15868	-0.90017		-0.27526	0.14289	-1.1487		-0.27532	0.090323	-1.4407
						-0.25165	0.24064	-0.063567		-0.25782	0.22101	-0.26334		-0.25635	0.20926	-0.46384		-0.2552	0.18344	-0.67116		-0.26538	0.16004	-0.90135		-0.27258	0.14412	-1.1496		-0.27342	0.091099	-1.4415
						-0.24719	0.24262	-0.06519		-0.25371	0.22283	-0.26491		-0.25242	0.21099	-0.46523		-0.25173	0.18495	-0.67239		-0.26234	0.16136	-0.9025		-0.26988	0.14531	-1.1504		-0.2715	0.09185	-1.4423
						-0.2427	0.24454	-0.066779		-0.24956	0.2246	-0.26645		-0.24846	0.21266	-0.4666		-0.24822	0.18642	-0.6736		-0.25928	0.16264	-0.90362		-0.26716	0.14646	-1.1512		-0.26957	0.092577	-1.4431
						-0.23816	0.24639	-0.068334		-0.24537	0.2263	-0.26795		-0.24446	0.21427	-0.46793		-0.24468	0.18783	-0.67478		-0.25618	0.16387	-0.90473		-0.26442	0.14757	-1.152		-0.26762	0.093277	-1.4439
						-0.23358	0.24817	-0.069854		-0.24115	0.22793	-0.26943		-0.24043	0.21582	-0.46923		-0.24112	0.18919	-0.67593		-0.25307	0.16505	-0.9058		-0.26165	0.14864	-1.1528		-0.26565	0.093953	-1.4447
						-0.22896	0.24989	-0.07134		-0.23689	0.22951	-0.27087		-0.23637	0.21731	-0.4705		-0.23752	0.19049	-0.67705		-0.24992	0.16619	-0.90685		-0.25886	0.14966	-1.1536		-0.26366	0.094602	-1.4454
						-0.22431	0.25154	-0.07279		-0.2326	0.23102	-0.27228		-0.23228	0.21874	-0.47174		-0.2339	0.19175	-0.67814		-0.24675	0.16729	-0.90787		-0.25605	0.15065	-1.1543		-0.26166	0.095225	-1.4461
						-0.21963	0.25311	-0.074204		-0.22828	0.23247	-0.27365		-0.22815	0.22011	-0.47294		-0.23025	0.19295	-0.6792		-0.24356	0.16834	-0.90887		-0.25322	0.15159	-1.155		-0.25965	0.095822	-1.4468
						-0.21491	0.25462	-0.075583		-0.22392	0.23386	-0.27499		-0.224	0.22142	-0.47411		-0.22657	0.1941	-0.68023		-0.24035	0.16934	-0.90984		-0.25037	0.1525	-1.1557		-0.25762	0.096393	-1.4475
						-0.21016	0.25606	-0.076924		-0.21954	0.23518	-0.2763		-0.21982	0.22267	-0.47525		-0.22287	0.1952	-0.68123		-0.23711	0.1703	-0.91078		-0.2475	0.15336	-1.1564		-0.25557	0.096937	-1.4482
						-0.20537	0.25743	-0.078229		-0.21512	0.23643	-0.27757		-0.21561	0.22386	-0.47635		-0.21915	0.19624	-0.6822		-0.23385	0.17121	-0.9117		-0.24462	0.15418	-1.1571		-0.25351	0.097455	-1.4488
						-0.20056	0.25872	-0.079497		-0.21068	0.23762	-0.2788		-0.21138	0.22499	-0.47742		-0.2154	0.19723	-0.68314		-0.23057	0.17207	-0.91259		-0.24172	0.15495	-1.1577		-0.25144	0.097946	-1.4494
						-0.19572	0.25995	-0.080727		-0.20621	0.23875	-0.28		-0.20712	0.22606	-0.47846		-0.21163	0.19816	-0.68404		-0.22727	0.17288	-0.91345		-0.2388	0.15569	-1.1583		-0.24936	0.09841	-1.45
						-0.19085	0.2611	-0.081919		-0.20171	0.23981	-0.28117		-0.20284	0.22706	-0.47946		-0.20785	0.19904	-0.68492		-0.22396	0.17365	-0.91429		-0.23587	0.15638	-1.1589		-0.24726	0.098847	-1.4506
						-0.18596	0.26218	-0.083073		-0.1972	0.2408	-0.2823		-0.19854	0.228	-0.48043		-0.20404	0.19987	-0.68576		-0.22062	0.17437	-0.91509		-0.23292	0.15703	-1.1595		-0.24515	0.099257	-1.4511
						-0.18104	0.26319	-0.084189		-0.19265	0.24173	-0.28339		-0.19421	0.22888	-0.48136		-0.20021	0.20064	-0.68658		-0.21727	0.17504	-0.91587		-0.22996	0.15763	-1.16		-0.24304	0.099639	-1.4517
						-0.1761	0.26413	-0.085265		-0.18809	0.24259	-0.28444		-0.18987	0.2297	-0.48226		-0.19637	0.20135	-0.68736		-0.21391	0.17567	-0.91662		-0.22699	0.15819	-1.1605		-0.24091	0.099994	-1.4522
						-0.17114	0.265	-0.086303		-0.18351	0.24339	-0.28546		-0.18551	0.23045	-0.48312		-0.19251	0.20201	-0.68811		-0.21052	0.17624	-0.91734		-0.224	0.15871	-1.161		-0.23877	0.10032	-1.4526
						-0.16616	0.26579	-0.087301		-0.1789	0.24411	-0.28644		-0.18113	0.23114	-0.48395		-0.18864	0.20262	-0.68882		-0.20713	0.17677	-0.91803		-0.22101	0.15919	-1.1615		-0.23662	0.10062	-1.4531
						-0.16116	0.26651	-0.088259		-0.17428	0.24478	-0.28739		-0.17673	0.23176	-0.48474		-0.18475	0.20317	-0.68951		-0.20372	0.17725	-0.91869		-0.218	0.15962	-1.1619		-0.23447	0.10089	-1.4535
						-0.15614	0.26716	-0.089177		-0.16964	0.24537	-0.28829		-0.17232	0.23233	-0.48549		-0.18084	0.20366	-0.69016		-0.2003	0.17768	-0.91932		-0.21499	0.16	-1.1623		-0.2323	0.10114	-1.454
						-0.1511	0.26773	-0.090055		-0.16499	0.2459	-0.28916		-0.16789	0.23282	-0.48621		-0.17693	0.20409	-0.69078		-0.19687	0.17806	-0.91993		-0.21196	0.16035	-1.1627		-0.23013	0.10136	-1.4543
						-0.14605	0.26823	-0.090893		-0.16032	0.24635	-0.28999		-0.16346	0.23326	-0.48689		-0.17301	0.20448	-0.69136		-0.19343	0.17839	-0.9205		-0.20893	0.16065	-1.1631		-0.22796	0.10154	-1.4547
						-0.14099	0.26865	-0.09169		-0.15564	0.24674	-0.29078		-0.15901	0.23363	-0.48753		-0.16907	0.2048	-0.69191		-0.18998	0.17867	-0.92104		-0.20589	0.1609	-1.1635		-0.22577	0.10171	-1.4551
						-0.13592	0.26901	-0.092446		-0.15095	0.24707	-0.29153		-0.15455	0.23393	-0.48814		-0.16513	0.20507	-0.69243		-0.18652	0.17891	-0.92156		-0.20285	0.16111	-1.1638		-0.22358	0.10184	-1.4554
						-0.13083	0.26928	-0.093161		-0.14625	0.24732	-0.29224		-0.15008	0.23418	-0.48871		-0.16118	0.20528	-0.69291		-0.18305	0.17909	-0.92204		-0.1998	0.16128	-1.1641		-0.22139	0.10194	-1.4557
						-0.12574	0.26949	-0.093834		-0.14153	0.24751	-0.29292		-0.14561	0.23435	-0.48924		-0.15722	0.20543	-0.69336		-0.17958	0.17923	-0.9225		-0.19675	0.1614	-1.1643		-0.21919	0.10202	-1.456
						-0.12063	0.26962	-0.094466		-0.13682	0.24763	-0.29355		-0.14113	0.23447	-0.48974		-0.15325	0.20553	-0.69378		-0.1761	0.17931	-0.92292		-0.19369	0.16148	-1.1646		-0.21699	0.10207	-1.4562
						-0.11553	0.26967	-0.095057		-0.13209	0.24768	-0.29415		-0.13664	0.23451	-0.49019		-0.14929	0.20558	-0.69416		-0.17262	0.17935	-0.92331		-0.19063	0.16151	-1.1648		-0.21479	0.10209	-1.4564
						-0.11041	0.26965	-0.095605		-0.12736	0.24766	-0.2947		-0.13215	0.2345	-0.49061		-0.14532	0.20556	-0.69451		-0.16913	0.17934	-0.92367		-0.18757	0.1615	-1.165		-0.21258	0.10208	-1.4566
						-0.1053	0.26956	-0.096112		-0.12263	0.24758	-0.29522		-0.12766	0.23442	-0.49099		-0.14134	0.20549	-0.69482		-0.16564	0.17928	-0.92401		-0.1845	0.16145	-1.1652		-0.21037	0.10205	-1.4568
						-0.10018	0.26939	-0.096576		-0.11789	0.24742	-0.29569		-0.12316	0.23427	-0.49134		-0.13737	0.20536	-0.6951		-0.16215	0.17917	-0.92431		-0.18144	0.16135	-1.1653		-0.20816	0.10199	-1.457
						-0.095057	0.26915	-0.096998		-0.11315	0.2472	-0.29613		-0.11867	0.23406	-0.49164		-0.13339	0.20518	-0.69535		-0.15866	0.17901	-0.92458		-0.17838	0.1612	-1.1655		-0.20595	0.1019	-1.4571
						-0.089938	0.26884	-0.097378		-0.10841	0.24691	-0.29652		-0.11417	0.23379	-0.49191		-0.12942	0.20494	-0.69556		-0.15517	0.1788	-0.92481		-0.17531	0.16101	-1.1656		-0.20374	0.10178	-1.4572
						-0.084821	0.26845	-0.097715		-0.10368	0.24656	-0.29688		-0.10968	0.23345	-0.49214		-0.12545	0.20464	-0.69574		-0.15168	0.17854	-0.92502		-0.17225	0.16078	-1.1656		-0.20153	0.10163	-1.4573
						-0.079708	0.26799	-0.098009		-0.098944	0.24613	-0.29719		-0.10519	0.23305	-0.49233		-0.12148	0.20429	-0.69588		-0.1482	0.17823	-0.9252		-0.1692	0.1605	-1.1657		-0.19933	0.10145	-1.4574
						-0.074599	0.26745	-0.098261		-0.094215	0.24564	-0.29747		-0.10071	0.23258	-0.49249		-0.11752	0.20388	-0.69599		-0.14471	0.17787	-0.92535		-0.16615	0.16018	-1.1657		-0.19712	0.10125	-1.4574
						-0.069497	0.26684	-0.098471		-0.089491	0.24508	-0.2977		-0.096233	0.23205	-0.4926		-0.11356	0.20342	-0.69606		-0.14123	0.17747	-0.92546		-0.1631	0.15982	-1.1657		-0.19492	0.10102	-1.4574
						-0.064403	0.26616	-0.098637		-0.084773	0.24445	-0.29789		-0.091763	0.23146	-0.49268		-0.10961	0.2029	-0.6961		-0.13776	0.17702	-0.92554		-0.16006	0.15941	-1.1657		-0.19272	0.10076	-1.4574
						-0.059318	0.2654	-0.098761		-0.080064	0.24376	-0.29804		-0.087301	0.2308	-0.49272		-0.10566	0.20232	-0.6961		-0.13429	0.17651	-0.9256		-0.15702	0.15896	-1.1656		-0.19052	0.10048	-1.4574
						-0.054243	0.26457	-0.098841		-0.075363	0.243	-0.29815		-0.082849	0.23008	-0.49272		-0.10173	0.20169	-0.69607		-0.13083	0.17596	-0.92562		-0.154	0.15846	-1.1656		-0.18832	0.10016	-1.4573
						-0.04918	0.26367	-0.098879		-0.070674	0.24217	-0.29822		-0.078408	0.2293	-0.49268		-0.097799	0.201	-0.696		-0.12738	0.17536	-0.92561		-0.15098	0.15792	-1.1655		-0.18614	0.09982	-1.4573
						-0.04413	0.2627	-0.098874		-0.065996	0.24127	-0.29825		-0.073979	0.22845	-0.4926		-0.093884	0.20026	-0.6959		-0.12393	0.17471	-0.92557		-0.14797	0.15734	-1.1653		-0.18395	0.099451	-1.4572
						-0.039096	0.26165	-0.098826		-0.061331	0.24031	-0.29824		-0.069563	0.22754	-0.49249		-0.08998	0.19946	-0.69577		-0.1205	0.17402	-0.92549		-0.14497	0.15671	-1.1652		-0.18178	0.099055	-1.457
						-0.034077	0.26053	-0.098736		-0.05668	0.23929	-0.29819		-0.065162	0.22657	-0.49233		-0.08609	0.19861	-0.6956		-0.11707	0.17327	-0.92539		-0.14198	0.15604	-1.165		-0.17961	0.098632	-1.4569
						-0.029076	0.25934	-0.098602		-0.052045	0.23819	-0.2981		-0.060777	0.22553	-0.49214		-0.082213	0.1977	-0.69539		-0.11366	0.17248	-0.92526		-0.139	0.15533	-1.1648		-0.17744	0.098181	-1.4567
						-0.024093	0.25808	-0.098425		-0.047427	0.23704	-0.29796		-0.056408	0.22443	-0.49191		-0.078352	0.19674	-0.69515		-0.11026	0.17164	-0.92509		-0.13603	0.15457	-1.1646		-0.17529	0.097704	-1.4565
						-0.019131	0.25675	-0.098206		-0.042828	0.23581	-0.29779		-0.052058	0.22328	-0.49164		-0.074507	0.19573	-0.69488		-0.10688	0.17076	-0.92489		-0.13308	0.15377	-1.1643		-0.17314	0.0972	-1.4563
						-0.01419	0.25535	-0.097944		-0.038247	0.23452	-0.29757		-0.047727	0.22206	-0.49133		-0.070679	0.19466	-0.69457		-0.10351	0.16982	-0.92467		-0.13014	0.15293	-1.1641		-0.17101	0.096669	-1.456
						-0.0092721	0.25388	-0.09764		-0.033688	0.23317	-0.29732		-0.043416	0.22078	-0.49099		-0.066869	0.19353	-0.69423		-0.10015	0.16885	-0.92441		-0.12722	0.15205	-1.1638		-0.16888	0.096111	-1.4558
						-0.0043786	0.25233	-0.097292		-0.02915	0.23175	-0.29702		-0.039127	0.21943	-0.49061		-0.063078	0.19236	-0.69386		-0.096813	0.16782	-0.92412		-0.12431	0.15113	-1.1634		-0.16676	0.095527	-1.4555
						0.00048934	0.25072	-0.096903		-0.024636	0.23027	-0.29668		-0.034861	0.21803	-0.49019		-0.059308	0.19113	-0.69345		-0.093491	0.16675	-0.9238		-0.12142	0.15016	-1.1631		-0.16465	0.094917	-1.4552
						0.0053303	0.24904	-0.096471		-0.020146	0.22873	-0.29631		-0.030619	0.21657	-0.48973		-0.05556	0.18985	-0.693		-0.090188	0.16563	-0.92345		-0.11854	0.14915	-1.1627		-0.16256	0.094281	-1.4548
						0.010143	0.24729	-0.095997		-0.015682	0.22712	-0.29589		-0.026403	0.21505	-0.48923		-0.051833	0.18851	-0.69253		-0.086904	0.16447	-0.92307		-0.11568	0.14811	-1.1623		-0.16048	0.093618	-1.4544
						0.014926	0.24547	-0.09548		-0.011245	0.22545	-0.29543		-0.022212	0.21347	-0.4887		-0.04813	0.18713	-0.69201		-0.08364	0.16326	-0.92265		-0.11284	0.14702	-1.1619		-0.1584	0.09293	-1.4541
						0.019678	0.24359	-0.094922		-0.0068354	0.22372	-0.29493		-0.01805	0.21183	-0.48813		-0.044452	0.18569	-0.69147		-0.080397	0.162	-0.92221		-0.11003	0.14589	-1.1615		-0.15635	0.092217	-1.4537
						0.024398	0.24164	-0.094322		-0.0024556	0.22193	-0.29439		-0.013915	0.21013	-0.48752		-0.040799	0.1842	-0.69089		-0.077176	0.16071	-0.92174		-0.10723	0.14472	-1.161		-0.1543	0.091478	-1.4532
						0.029085	0.23962	-0.09368		0.0018936	0.22008	-0.29382		-0.0098111	0.20838	-0.48688		-0.037173	0.18267	-0.69028		-0.073978	0.15936	-0.92124		-0.10445	0.14351	-1.1605		-0.15227	0.090714	-1.4528
						0.033736	0.23753	-0.092997		0.0062111	0.21816	-0.2932		-0.0057378	0.20657	-0.4862		-0.033574	0.18108	-0.68964		-0.070803	0.15798	-0.9207		-0.10169	0.14226	-1.16		-0.15026	0.089925	-1.4523
						0.038352	0.23539	-0.092273		0.010496	0.21619	-0.29254		-0.0016965	0.2047	-0.48548		-0.030003	0.17944	-0.68896		-0.067653	0.15655	-0.92014		-0.09896	0.14098	-1.1595		-0.14826	0.089111	-1.4518
						0.04293	0.23317	-0.091507		0.014746	0.21416	-0.29185		0.0023116	0.20277	-0.48473		-0.026462	0.17775	-0.68825		-0.064528	0.15508	-0.91955		-0.09625	0.13965	-1.1589		-0.14627	0.088273	-1.4513
						0.047469	0.23089	-0.090701		0.018961	0.21206	-0.29111		0.0062854	0.20079	-0.48394		-0.022952	0.17601	-0.68751		-0.061429	0.15356	-0.91893		-0.093564	0.13829	-1.1583		-0.14431	0.087411	-1.4507
						0.051969	0.22855	-0.089853		0.02314	0.20991	-0.29034		0.010224	0.19875	-0.48311		-0.019472	0.17423	-0.68673		-0.058357	0.152	-0.91827		-0.090903	0.13688	-1.1577		-0.14235	0.086524	-1.4502
						0.056428	0.22615	-0.088966		0.027281	0.20771	-0.28953		0.014126	0.19666	-0.48225		-0.016025	0.1724	-0.68592		-0.055314	0.1504	-0.91759		-0.088268	0.13544	-1.1571		-0.14042	0.085614	-1.4496
						0.060844	0.22368	-0.088038		0.031383	0.20544	-0.28868		0.01799	0.19452	-0.48135		-0.012612	0.17052	-0.68509		-0.052299	0.14876	-0.91688		-0.085659	0.13397	-1.1564		-0.13851	0.08468	-1.449
						0.065217	0.22115	-0.087071		0.035446	0.20312	-0.28779		0.021816	0.19232	-0.48042		-0.0092324	0.16859	-0.68422		-0.049313	0.14708	-0.91615		-0.083076	0.13245	-1.1557		-0.13661	0.083723	-1.4483
						0.069545	0.21856	-0.086063		0.039468	0.20074	-0.28686		0.025603	0.19007	-0.47945		-0.0058881	0.16662	-0.68331		-0.046358	0.14536	-0.91538		-0.080522	0.1309	-1.155		-0.13473	0.082743	-1.4477
						0.073827	0.21592	-0.085017		0.043447	0.19831	-0.2859		0.029348	0.18777	-0.47845		-0.0025799	0.1646	-0.68238		-0.043435	0.1436	-0.91458		-0.077995	0.12932	-1.1543		-0.13287	0.081741	-1.447
						0.078061	0.21321	-0.083931		0.047383	0.19582	-0.28489		0.033052	0.18541	-0.47741		0.00069131	0.16253	-0.68142		-0.040543	0.1418	-0.91376		-0.075498	0.12769	-1.1536		-0.13104	0.080715	-1.4463
						0.082248	0.21044	-0.082807		0.051275	0.19328	-0.28385		0.036713	0.183	-0.47634		0.0039246	0.16042	-0.68042		-0.037684	0.13996	-0.91291		-0.073031	0.12604	-1.1528		-0.12922	0.079668	-1.4456
						0.086385	0.20762	-0.081644		0.055122	0.19069	-0.28278		0.040331	0.18055	-0.47524		0.0071192	0.15827	-0.6794		-0.034859	0.13808	-0.91203		-0.070594	0.12435	-1.152		-0.12742	0.078599	-1.4449
						0.090472	0.20474	-0.080442		0.058922	0.18804	-0.28167		0.043903	0.17804	-0.4741		0.010274	0.15607	-0.67834		-0.032068	0.13616	-0.91112		-0.068188	0.12262	-1.1512		-0.12565	0.077508	-1.4441
						0.094507	0.2018	-0.079203		0.062675	0.18534	-0.28052		0.04743	0.17549	-0.47293		0.013389	0.15383	-0.67726		-0.029312	0.13421	-0.91019		-0.065814	0.12086	-1.1504		-0.1239	0.076396	-1.4433
						0.098489	0.1988	-0.077927		0.06638	0.18259	-0.27933		0.050911	0.17288	-0.47172		0.016462	0.15155	-0.67614		-0.026592	0.13222	-0.90923		-0.063472	0.11907	-1.1495		-0.12217	0.075262	-1.4425
						0.10242	0.19576	-0.076613		0.070035	0.17979	-0.27811		0.054344	0.17023	-0.47048		0.019492	0.14923	-0.675		-0.023909	0.13019	-0.90824		-0.061164	0.11724	-1.1487		-0.12046	0.074109	-1.4417
						0.10629	0.19265	-0.075263		0.073639	0.17694	-0.27686		0.057728	0.16754	-0.46921		0.02248	0.14686	-0.67383		-0.021263	0.12813	-0.90723		-0.058889	0.11538	-1.1478		-0.11878	0.072934	-1.4409
						0.11011	0.1895	-0.073876		0.077192	0.17405	-0.27557		0.061062	0.16479	-0.46791		0.025424	0.14446	-0.67263		-0.018655	0.12603	-0.90619		-0.056648	0.11349	-1.1469		-0.11712	0.07174	-1.44
						0.11387	0.18629	-0.072453		0.080693	0.1711	-0.27424		0.064347	0.162	-0.46658		0.028323	0.14201	-0.6714		-0.016086	0.1239	-0.90512		-0.054443	0.11157	-1.1459		-0.11548	0.070526	-1.4391
						0.11757	0.18303	-0.070995		0.08414	0.16811	-0.27288		0.067579	0.15917	-0.46522		0.031177	0.13953	-0.67014		-0.013557	0.12173	-0.90403		-0.052272	0.10962	-1.145		-0.11387	0.069293	-1.4383
						0.12121	0.17973	-0.069501		0.087533	0.16507	-0.27149		0.07076	0.15629	-0.46382		0.033985	0.13701	-0.66886		-0.011068	0.11953	-0.90291		-0.050139	0.10764	-1.144		-0.11229	0.06804	-1.4373
						0.1248	0.17637	-0.067973		0.090871	0.16199	-0.27006		0.073888	0.15337	-0.4624		0.036745	0.13445	-0.66755		-0.0086194	0.1173	-0.90177		-0.048041	0.10563	-1.143		-0.11073	0.066769	-1.4364
						0.12832	0.17296	-0.06641		0.094152	0.15886	-0.2686		0.076961	0.15041	-0.46094		0.039458	0.13185	-0.66621		-0.0062127	0.11503	-0.9006		-0.045981	0.10359	-1.142		-0.1092	0.06548	-1.4355
						0.13178	0.16951	-0.064813		0.097376	0.15569	-0.26711		0.07998	0.14741	-0.45945		0.042122	0.12922	-0.66485		-0.0038483	0.11274	-0.89941		-0.04396	0.10152	-1.141		-0.10769	0.064172	-1.4345
						0.13517	0.16601	-0.063183		0.10054	0.15247	-0.26558		0.082943	0.14437	-0.45794		0.044737	0.12655	-0.66345		-0.0015268	0.11041	-0.8982		-0.041976	0.099426	-1.14		-0.10621	0.062847	-1.4335
						0.13851	0.16246	-0.061519		0.10365	0.14921	-0.26403		0.08585	0.14128	-0.4564		0.047302	0.12385	-0.66204		0.00075123	0.10805	-0.89696		-0.040031	0.097302	-1.1389		-0.10476	0.061505	-1.4325
						0.14177	0.15887	-0.059823		0.1067	0.14592	-0.26244		0.0887	0.13816	-0.45482		0.049816	0.12111	-0.6606		0.0029851	0.10566	-0.8957		-0.038126	0.095152	-1.1378		-0.10334	0.060145	-1.4315
						0.14498	0.15524	-0.058095		0.10968	0.14258	-0.26082		0.091491	0.135	-0.45322		0.052279	0.11834	-0.65913		0.0051741	0.10324	-0.89441		-0.036261	0.092975	-1.1367		-0.10194	0.058769	-1.4305
						0.14811	0.15156	-0.056335		0.11261	0.1392	-0.25917		0.094224	0.1318	-0.4516		0.05469	0.11554	-0.65764		0.0073178	0.1008	-0.89311		-0.034437	0.090773	-1.1356		-0.10057	0.057377	-1.4294
						0.15118	0.14784	-0.054543		0.11547	0.13579	-0.25749		0.096897	0.12857	-0.44994		0.057048	0.1127	-0.65612		0.0094155	0.098326	-0.89178		-0.032653	0.088546	-1.1345		-0.099235	0.05597	-1.4283
						0.15418	0.14408	-0.052722		0.11827	0.13233	-0.25578		0.09951	0.1253	-0.44826		0.059353	0.10984	-0.65459		0.011467	0.095826	-0.89043		-0.030911	0.086294	-1.1333		-0.097926	0.054547	-1.4273
						0.15711	0.14028	-0.050869		0.12101	0.12884	-0.25405		0.10206	0.12199	-0.44655		0.061603	0.10694	-0.65302		0.013471	0.093299	-0.88905		-0.029212	0.084019	-1.1322		-0.096647	0.053108	-1.4262
						0.15997	0.13645	-0.048988		0.12368	0.12532	-0.25228		0.10455	0.11866	-0.44482		0.063799	0.10402	-0.65144		0.015427	0.090747	-0.88766		-0.027554	0.081721	-1.131		-0.095398	0.051656	-1.425
						0.16276	0.13257	-0.047077		0.12629	0.12176	-0.25048		0.10698	0.11529	-0.44306		0.06594	0.10106	-0.64983		0.017335	0.08817	-0.88624		-0.02594	0.0794	-1.1298		-0.09418	0.050189	-1.4239
						0.16548	0.12866	-0.045137		0.12883	0.11817	-0.24866		0.10935	0.11189	-0.44128		0.068025	0.098081	-0.6482		0.019195	0.085569	-0.88481		-0.024369	0.077058	-1.1286		-0.092992	0.048708	-1.4228
						0.16812	0.12471	-0.043169		0.13131	0.11454	-0.24681		0.11165	0.10845	-0.43947		0.070054	0.095072	-0.64655		0.021005	0.082944	-0.88335		-0.022841	0.074694	-1.1274		-0.091835	0.047214	-1.4216
						0.17069	0.12073	-0.041174		0.13371	0.11089	-0.24493		0.11388	0.10499	-0.43764		0.072026	0.092037	-0.64488		0.022766	0.080297	-0.88188		-0.021358	0.07231	-1.1261		-0.09071	0.045707	-1.4204
						0.17319	0.11672	-0.039151		0.13605	0.1072	-0.24303		0.11606	0.1015	-0.43579		0.07394	0.088977	-0.64319		0.024476	0.077627	-0.88039		-0.01992	0.069906	-1.1249		-0.089616	0.044187	-1.4193
						0.17562	0.11267	-0.037102		0.13832	0.10348	-0.2411		0.11816	0.097984	-0.43391		0.075796	0.085893	-0.64148		0.026136	0.074936	-0.87887		-0.018527	0.067482	-1.1236		-0.088555	0.042655	-1.4181
						0.17797	0.1086	-0.035028		0.14052	0.09974	-0.23915		0.1202	0.094438	-0.43201		0.077594	0.082785	-0.63974		0.027744	0.072224	-0.87734		-0.017179	0.06504	-1.1223		-0.087525	0.041112	-1.4168
						0.18024	0.10449	-0.032927		0.14266	0.095968	-0.23717		0.12218	0.090866	-0.43009		0.079333	0.079654	-0.63799		0.029301	0.069493	-0.87579		-0.015877	0.062581	-1.121		-0.086529	0.039557	-1.4156
						0.18244	0.10035	-0.030803		0.14472	0.09217	-0.23517		0.12408	0.08727	-0.42815		0.081012	0.076501	-0.63622		0.030806	0.066742	-0.87423		-0.014621	0.060104	-1.1197		-0.085565	0.037992	-1.4144
						0.18456	0.09619	-0.028653		0.14671	0.088346	-0.23314		0.12592	0.083649	-0.42619		0.082631	0.073328	-0.63444		0.032258	0.063974	-0.87264		-0.013411	0.05761	-1.1184		-0.084634	0.036415	-1.4131
						0.1866	0.092001	-0.026481		0.14863	0.084498	-0.23109		0.12769	0.080006	-0.42421		0.08419	0.070134	-0.63263		0.033658	0.061187	-0.87104		-0.012249	0.055101	-1.1171		-0.083736	0.034829	-1.4119
						0.18857	0.087786	-0.024285		0.15047	0.080627	-0.22902		0.12939	0.076341	-0.4222		0.085688	0.066921	-0.63081		0.035004	0.058384	-0.86943		-0.011133	0.052577	-1.1157		-0.082872	0.033234	-1.4106
						0.19045	0.083547	-0.022067		0.15225	0.076733	-0.22693		0.13103	0.072654	-0.42018		0.087125	0.063689	-0.62897		0.036297	0.055564	-0.86779		-0.010065	0.050038	-1.1144		-0.082042	0.031629	-1.4093
						0.19226	0.079285	-0.019827		0.15395	0.072819	-0.22482		0.13259	0.068948	-0.41814		0.0885	0.06044	-0.62711		0.037536	0.05273	-0.86615		-0.0090448	0.047485	-1.113		-0.081246	0.030015	-1.408
						0.19398	0.075001	-0.017566		0.15557	0.068884	-0.22268		0.13408	0.065222	-0.41608		0.089813	0.057174	-0.62524		0.038721	0.049881	-0.86448		-0.0080725	0.044919	-1.1116		-0.080485	0.028393	-1.4067
						0.19563	0.070696	-0.015284		0.15713	0.064931	-0.22053		0.1355	0.061479	-0.41401		0.091064	0.053893	-0.62335		0.039851	0.047018	-0.86281		-0.0071486	0.042341	-1.1103		-0.079757	0.026764	-1.4054
						0.1972	0.066372	-0.012983		0.15861	0.060959	-0.21835		0.13685	0.057719	-0.41192		0.092252	0.050597	-0.62145		0.040926	0.044142	-0.86112		-0.0062731	0.039752	-1.1089		-0.079065	0.025127	-1.4041
						0.19868	0.06203	-0.010662		0.16001	0.056971	-0.21616		0.13813	0.053943	-0.40981		0.093377	0.047287	-0.61954		0.041946	0.041254	-0.85941		-0.0054465	0.037151	-1.1075		-0.078407	0.023483	-1.4028
						0.20009	0.057671	-0.0083224		0.16134	0.052968	-0.21395		0.13934	0.050152	-0.40769		0.094439	0.043964	-0.61761		0.042911	0.038355	-0.8577		-0.0046689	0.03454	-1.1061		-0.077785	0.021833	-1.4014
						0.20141	0.053296	-0.0059649		0.16259	0.048949	-0.21172		0.14048	0.046347	-0.40555		0.095437	0.040628	-0.61567		0.043819	0.035446	-0.85597		-0.0039405	0.03192	-1.1046		-0.077197	0.020177	-1.4001
						0.20265	0.048906	-0.00359		0.16377	0.044918	-0.20947		0.14154	0.04253	-0.4034		0.096371	0.037282	-0.61371		0.044672	0.032526	-0.85422		-0.0032616	0.029291	-1.1032		-0.076646	0.018515	-1.3987
						0.20381	0.044503	-0.0011984		0.16487	0.040874	-0.20721		0.14254	0.038701	-0.40123		0.097241	0.033925	-0.61174		0.045469	0.029598	-0.85247		-0.0026322	0.026654	-1.1018		-0.076129	0.016848	-1.3973
						0.20488	0.040088	0.0012092		0.1659	0.036818	-0.20493		0.14345	0.034861	-0.39905		0.098046	0.03056	-0.60977		0.046209	0.026661	-0.85071		-0.0020527	0.024009	-1.1003		-0.075649	0.015176	-1.396
						0.20587	0.035661	0.0036322		0.16684	0.032753	-0.20264		0.1443	0.031012	-0.39686		0.098787	0.027185	-0.60778		0.046892	0.023717	-0.84893		-0.0015231	0.021358	-1.0989		-0.075204	0.013501	-1.3946
						0.20678	0.031225	0.0060699		0.16771	0.028679	-0.20033		0.14507	0.027154	-0.39465		0.099463	0.023803	-0.60578		0.047519	0.020767	-0.84715		-0.0010436	0.018701	-1.0974		-0.074795	0.011821	-1.3932
						0.20761	0.02678	0.0085217		0.16851	0.024596	-0.19801		0.14577	0.023289	-0.39244		0.10007	0.020415	-0.60377		0.048088	0.017811	-0.84535		-0.00061435	0.016039	-1.0959		-0.074422	0.010138	-1.3918
						0.20835	0.022328	0.010987		0.16922	0.020507	-0.19568		0.1464	0.019417	-0.39021		0.10062	0.017021	-0.60175		0.048601	0.01485	-0.84355		-0.00023542	0.013373	-1.0945		-0.074085	0.0084529	-1.3904
						0.209	0.01787	0.013465		0.16986	0.016413	-0.19333		0.14695	0.01554	-0.38797		0.1011	0.013623	-0.59972		0.049056	0.011885	-0.84173		9.3051e-05	0.010703	-1.093		-0.073785	0.0067651	-1.389
						0.20958	0.013407	0.015955		0.17042	0.012313	-0.19097		0.14743	0.011659	-0.38572		0.10152	0.01022	-0.59769		0.049453	0.0089164	-0.83991		0.00037099	0.0080295	-1.0915		-0.073521	0.0050755	-1.3876
						0.21006	0.0089399	0.018456		0.1709	0.0082108	-0.1886		0.14783	0.0077743	-0.38347		0.10187	0.006815	-0.59564		0.049793	0.0059457	-0.83809		0.00059831	0.0053543	-1.09		-0.073293	0.0033844	-1.3862
						0.21047	0.0044705	0.020968		0.17131	0.004106	-0.18622		0.14816	0.0038877	-0.38121		0.10215	0.003408	-0.59359		0.050076	0.0029732	-0.83625		0.00077495	0.0026775	-1.0885		-0.073102	0.0016924	-1.3848
						0.21079	6.6051e-17	0.02349		0.17163	6.0665e-17	-0.18382		0.14841	5.744e-17	-0.37893		0.10237	5.0352e-17	-0.59154		0.0503	4.3929e-17	-0.83441		0.00090086	3.9559e-17	-1.087		-0.072948	2.5005e-17	-1.3833

## Sheet: Fig. 1e
				Schwarz model							2W model							S2W model
				bare ring		Ring with particles					bare ring		Ring with particles					bare ring		Ring with particles
						particle size with lower bound		particle size with upper bound					particle size with lower bound		particle size with upper bound					particle size with lower bound		particle size with upper bound
t(s)	R(um)	R_err(um)		t(s)	R(um)	t(s)	R(um)	t(s)	R(um)		t(s)	R(um)	t(s)	R(um)	t(s)	R(um)		t(s)	R(um)	t(s)	R(um)	t(s)	R(um)
0	310.1	5.22935		0	312.01	0	311.937	0	312		0	312.061	0	312	0	312		0	312.119	0	312	0	312
0.025	311.3	5.64234		0.00302	311.87	0.00302	311.794	0.00302	311.813		0.00302	311.946	0.00302	311.867	0.00302	311.869		0.00302	311.991	0.00302	311.811	0.00302	311.813
0.055	309.61	4.72499		0.00604	311.73	0.00604	311.651	0.00604	311.669		0.00604	311.83	0.00604	311.727	0.00604	311.729		0.00604	311.864	0.00604	311.652	0.00604	311.655
0.075	309.03	6.16086		0.00906	311.59	0.00906	311.507	0.00906	311.524		0.00906	311.715	0.00906	311.588	0.00906	311.59		0.00906	311.736	0.00906	311.494	0.00906	311.497
0.1	305.06	6.56567		0.01208	311.45	0.01208	311.363	0.01208	311.379		0.01208	311.601	0.01208	311.449	0.01208	311.451		0.01208	311.608	0.01208	311.337	0.01208	311.339
0.135	301.26	4.70295		0.0151	311.31	0.0151	311.219	0.0151	311.234		0.0151	311.486	0.0151	311.31	0.0151	311.312		0.0151	311.479	0.0151	311.18	0.0151	311.181
0.16	300.73	5.10705		0.01812	311.17	0.01812	311.074	0.01812	311.088		0.01812	311.371	0.01812	311.173	0.01812	311.174		0.01812	311.351	0.01812	311.023	0.01812	311.024
0.185	302.05	2.60238		0.02114	311.03	0.02114	310.93	0.02114	310.942		0.02114	311.257	0.02114	311.035	0.02114	311.037		0.02114	311.222	0.02114	310.866	0.02114	310.868
0.205	302.21	5.66995		0.02416	310.89	0.02416	310.785	0.02416	310.796		0.02416	311.143	0.02416	310.899	0.02416	310.9		0.02416	311.093	0.02416	310.71	0.02416	310.711
0.235	298.48	5.20469		0.02718	310.74	0.02718	310.639	0.02718	310.65		0.02718	311.029	0.02718	310.762	0.02718	310.763		0.02718	310.964	0.02718	310.554	0.02718	310.555
0.26	297.05	4.66944		0.0302	310.6	0.0302	310.494	0.0302	310.504		0.0302	310.915	0.0302	310.626	0.0302	310.627		0.0302	310.835	0.0302	310.399	0.0302	310.399
0.285	294.17	4.72015		0.03322	310.46	0.03322	310.348	0.03322	310.357		0.03322	310.801	0.03322	310.491	0.03322	310.492		0.03322	310.705	0.03322	310.244	0.03322	310.244
0.3	295.49	4.35922		0.03624	310.32	0.03624	310.202	0.03624	310.21		0.03624	310.688	0.03624	310.356	0.03624	310.357		0.03624	310.576	0.03624	310.089	0.03624	310.089
0.325	297.39	7.48337		0.03926	310.18	0.03724	310.204	0.03724	310.204		0.03926	310.575	0.03926	310.222	0.03926	310.222		0.03926	310.446	0.03724	310.207	0.03724	310.207
0.35	298.05	5.57453		0.04228	310.04	0.04224	309.955	0.03724	310.204		0.04228	310.461	0.04228	310.088	0.04228	310.088		0.04228	310.316	0.04224	309.821	0.04224	309.821
0.38	293.82	7.29056		0.04328	310	0.04724	309.706	0.04224	309.955		0.0453	310.348	0.04328	310.207	0.04328	310.207		0.0453	310.185	0.04724	309.499	0.04724	309.498
0.4	294.48	2.61586		0.04828	309.76	0.05224	309.457	0.04724	309.706		0.04832	310.235	0.04828	309.86	0.04828	309.86		0.04832	310.055	0.05224	309.299	0.05224	309.297
0.42	294.15	6.03783		0.05328	309.53	0.05724	309.208	0.05224	309.456		0.05134	310.123	0.05328	309.589	0.05328	309.589		0.04932	310	0.05724	309.063	0.05724	309.061
0.44	293.2	5.95811		0.05828	309.29	0.06224	308.959	0.05724	309.206		0.05436	310.01	0.05828	309.39	0.05828	309.39		0.05432	309.811	0.06224	308.745	0.06224	308.742
0.465	291.82	5.05046		0.06328	309.05	0.06724	308.709	0.06224	308.957		0.05536	310	0.06328	309.163	0.06328	309.161		0.05932	309.591	0.06724	308.462	0.06724	308.458
0.49	290.76	6.11238		0.06828	308.82	0.07224	308.459	0.06724	308.706		0.06036	309.795	0.06828	308.922	0.06828	308.92		0.06432	309.364	0.07224	308.19	0.07224	308.186
0.52	290.37	8.4026		0.07328	308.58	0.07724	308.209	0.07224	308.456		0.06536	309.604	0.07328	308.693	0.07328	308.691		0.06932	309.147	0.07724	307.949	0.07724	307.945
0.55	290.18	5.40232		0.07828	308.34	0.08224	307.958	0.07724	308.205		0.07036	309.416	0.07828	308.477	0.07828	308.474		0.07432	308.94	0.08224	307.743	0.08224	307.739
0.575	290.73	3.76396		0.08328	308.11	0.08724	307.708	0.08224	307.955		0.07536	309.226	0.08328	308.282	0.08328	308.279		0.07932	308.721	0.08724	307.51	0.08724	307.505
0.6	290.2	3.37402		0.08828	307.87	0.09224	307.457	0.08724	307.704		0.08036	309.038	0.08828	308.084	0.08828	308.08		0.08432	308.492	0.09224	307.239	0.09224	307.234
0.625	288.42	2.3925		0.09328	307.63	0.09724	307.206	0.09224	307.452		0.08536	308.855	0.09328	307.869	0.09328	307.865		0.08932	308.268	0.09724	306.974	0.09724	306.968
0.655	287.78	4.50589		0.09828	307.39	0.10224	306.955	0.09724	307.201		0.09036	308.672	0.09828	307.665	0.09828	307.662		0.09432	308.055	0.10224	306.741	0.10224	306.734
0.68	287.95	7.80521		0.10328	307.16	0.10724	306.704	0.10224	306.949		0.09536	308.486	0.10328	307.464	0.10328	307.459		0.09932	307.843	0.10724	306.535	0.10724	306.528
0.7	286.17	3.04706		0.10828	306.92	0.11224	306.452	0.10724	306.698		0.10036	308.301	0.10828	307.255	0.10828	307.251		0.10432	307.616	0.11224	306.316	0.11224	306.308
0.725	283.75	2.84624		0.11328	306.68	0.11724	306.2	0.11224	306.445		0.10536	308.121	0.11328	307.04	0.11328	307.035		0.10932	307.385	0.11724	306.04	0.11724	306.032
0.75	281.61	4.15083		0.11828	306.44	0.12224	305.948	0.11724	306.193		0.11036	307.941	0.11828	306.819	0.11828	306.814		0.11432	307.163	0.12224	305.752	0.12224	305.744
0.775	279.64	2.14199		0.12328	306.2	0.12724	305.696	0.12224	305.941		0.11536	307.757	0.12328	306.623	0.12328	306.617		0.11932	306.952	0.12724	305.53	0.12724	305.521
0.8	279.03	2.21717		0.12828	305.96	0.13224	305.444	0.12724	305.688		0.12036	307.573	0.12828	306.433	0.12828	306.427		0.12432	306.728	0.13224	305.293	0.13224	305.284
0.825	278.88	3.44153		0.13328	305.72	0.13724	305.191	0.13224	305.435		0.12536	307.395	0.13328	306.234	0.13328	306.228		0.12932	306.494	0.13724	305.056	0.13724	305.045
0.855	277.51	3.81382		0.13828	305.48	0.14224	304.938	0.13724	305.182		0.13036	307.215	0.13828	306.025	0.13828	306.019		0.13432	306.266	0.14224	304.842	0.14224	304.832
0.875	275.75	2.97995		0.14328	305.24	0.14724	304.685	0.14224	304.928		0.13536	307.032	0.14328	305.815	0.14328	305.808		0.13932	306.05	0.14724	304.573	0.14724	304.562
0.9	272.29	2.21997		0.14828	305	0.15224	304.432	0.14724	304.675		0.14036	306.85	0.14828	305.617	0.14828	305.61		0.14432	305.832	0.15224	304.326	0.15224	304.314
0.925	272.71	2.4598		0.15328	304.76	0.15724	304.179	0.15224	304.421		0.14536	306.671	0.15328	305.423	0.15328	305.415		0.14932	305.601	0.15724	304.084	0.15724	304.071
0.945	273.59	5.07025		0.15828	304.52	0.16224	303.925	0.15724	304.167		0.15036	306.492	0.15828	305.216	0.15828	305.208		0.15432	305.367	0.16224	303.837	0.16224	303.823
0.975	271.76	2.58278		0.16328	304.28	0.16724	303.671	0.16224	303.913		0.15536	306.309	0.16328	305.013	0.16328	305.004		0.15932	305.144	0.16724	303.608	0.16724	303.594
1.005	269.91	3.44851		0.16828	304.04	0.17224	303.417	0.16724	303.658		0.16036	306.127	0.16828	304.822	0.16828	304.813		0.16432	304.93	0.17224	303.37	0.17224	303.356
1.03	268.42	5.23786		0.17328	303.8	0.17724	303.163	0.17224	303.403		0.16536	305.949	0.17328	304.609	0.17328	304.6		0.16932	304.703	0.17724	303.134	0.17724	303.119
1.055	266.18	3.12983		0.17828	303.56	0.18224	302.908	0.17724	303.148		0.17036	305.77	0.17828	304.392	0.17828	304.382		0.17432	304.467	0.18224	302.845	0.18224	302.829
1.085	263.36	6.96925		0.18328	303.32	0.18724	302.654	0.18224	302.893		0.17536	305.586	0.18328	304.189	0.18328	304.178		0.17932	304.24	0.18724	302.561	0.18724	302.544
1.105	262.64	2.36923		0.18828	303.08	0.19224	302.399	0.18724	302.638		0.18036	305.405	0.18828	303.988	0.18828	303.976		0.18432	304.025	0.19224	302.348	0.19224	302.331
1.13	263.3	2.07551		0.19328	302.84	0.19724	302.144	0.19224	302.382		0.18536	305.226	0.19328	303.788	0.19328	303.776		0.18932	303.804	0.19724	302.118	0.19724	302.1
1.155	262.72	2.03053		0.19828	302.59	0.20224	301.888	0.19724	302.126		0.19036	305.047	0.19828	303.59	0.19828	303.578		0.19432	303.571	0.20224	301.848	0.20224	301.829
1.18	260.98	3.0054		0.20328	302.35	0.20724	301.633	0.20224	301.87		0.19536	304.863	0.20328	303.391	0.20328	303.378		0.19932	303.34	0.20724	301.589	0.20724	301.569
1.205	259.19	2.60385		0.20828	302.11	0.21224	301.371	0.20724	301.612		0.20036	304.682	0.20828	303.19	0.20828	303.177		0.20432	303.119	0.21224	301.344	0.21224	301.323
1.225	258.29	2.43073		0.21328	301.87	0.21724	301.115	0.21224	301.352		0.20536	304.503	0.21328	302.987	0.21328	302.973		0.20932	302.903	0.21724	301.103	0.21724	301.082
1.25	256.12	2.50174		0.21828	301.62	0.22224	300.859	0.21724	301.095		0.21036	304.323	0.21828	302.784	0.21828	302.769		0.21432	302.672	0.22224	300.881	0.22224	300.86
1.27	255.58	2.81991		0.22328	301.38	0.22724	300.602	0.22224	300.838		0.21536	304.14	0.22328	302.587	0.22328	302.572		0.21932	302.437	0.22724	300.648	0.22724	300.626
1.3	255.08	3.54932		0.22828	301.14	0.23224	300.345	0.22724	300.581		0.22036	303.958	0.22828	302.383	0.22828	302.368		0.22432	302.212	0.23224	300.356	0.23224	300.334
1.32	254.47	2.98083		0.23328	300.89	0.23724	300.088	0.23224	300.323		0.22536	303.78	0.23328	302.173	0.23328	302.157		0.22932	301.997	0.23724	300.075	0.23724	300.051
1.35	252.65	4.05603		0.23828	300.65	0.24224	299.831	0.23724	300.065		0.23036	303.6	0.23828	301.959	0.23828	301.942		0.23432	301.771	0.24224	299.84	0.24224	299.816
1.375	251.63	2.03964		0.24328	300.41	0.24724	299.574	0.24224	299.807		0.23536	303.416	0.24328	301.754	0.24328	301.737		0.23932	301.535	0.24724	299.601	0.24724	299.576
1.4	247.88	2.62263		0.24828	300.16	0.25224	299.316	0.24724	299.549		0.24036	303.235	0.24828	301.57	0.24828	301.552		0.24432	301.305	0.25224	299.378	0.25224	299.352
1.43	243.16	2.33204		0.25328	299.92	0.25724	299.058	0.25224	299.29		0.24536	303.057	0.25328	301.387	0.25328	301.369		0.24932	301.087	0.25724	299.157	0.25724	299.13
1.45	240.25	4.52082		0.25828	299.67	0.26224	298.8	0.25724	299.032		0.25036	302.876	0.25828	301.192	0.25828	301.174		0.25432	300.866	0.26224	298.888	0.26224	298.86
1.47	239.51	2.41537		0.26328	299.43	0.26724	298.542	0.26224	298.773		0.25536	302.692	0.26328	300.974	0.26328	300.957		0.25932	300.632	0.26724	298.608	0.26724	298.58
1.485	239.68	2.66363		0.26828	299.18	0.27224	298.283	0.26724	298.514		0.26036	302.511	0.26828	300.747	0.26828	300.728		0.26432	300.398	0.27224	298.386	0.27224	298.357
1.51	239.91	3.56781		0.27328	298.94	0.27724	298.024	0.27224	298.254		0.26536	302.333	0.27328	300.53	0.27328	300.511		0.26932	300.176	0.27724	298.168	0.27724	298.138
1.535	239.72	3.45672		0.27828	298.69	0.28224	297.765	0.27724	297.994		0.27036	302.152	0.27828	300.324	0.27828	300.305		0.27432	299.96	0.28224	297.908	0.28224	297.877
1.555	238.97	2.96917		0.28328	298.45	0.28724	297.506	0.28224	297.735		0.27536	301.968	0.28328	300.129	0.28328	300.109		0.27932	299.728	0.28724	297.645	0.28724	297.614
1.58	237.34	3.52433		0.28828	298.2	0.29224	297.247	0.28724	297.474		0.28036	301.787	0.28828	299.937	0.28828	299.916		0.28432	299.492	0.29224	297.372	0.29224	297.34
1.61	235.58	5.82017		0.29328	297.95	0.29724	296.987	0.29224	297.214		0.28536	301.608	0.29328	299.758	0.29328	299.737		0.28932	299.265	0.29724	297.112	0.29724	297.078
1.635	233.56	3.98277		0.29828	297.71	0.30224	296.727	0.29724	296.953		0.29036	301.426	0.29828	299.569	0.29828	299.547		0.29432	299.048	0.30224	296.864	0.30224	296.829
1.665	231.36	6.297		0.30328	297.46	0.30724	296.467	0.30224	296.693		0.29536	301.242	0.30328	299.342	0.30328	299.319		0.29932	298.82	0.30724	296.61	0.30724	296.575
1.69	230.39	2.06327		0.30828	297.21	0.31224	296.207	0.30724	296.431		0.30036	301.061	0.30828	299.107	0.30828	299.083		0.30432	298.582	0.31224	296.334	0.31224	296.298
1.71	230.42	3.21498		0.31328	296.97	0.31724	295.946	0.31224	296.17		0.30536	300.882	0.31328	298.889	0.31328	298.865		0.30932	298.349	0.31724	296.054	0.31724	296.016
1.735	228.06	3.75991		0.31828	296.72	0.32224	295.685	0.31724	295.909		0.31036	300.698	0.31828	298.698	0.31828	298.674		0.31432	298.129	0.32224	295.799	0.32224	295.76
1.76	227.02	4.10251		0.32328	296.47	0.32724	295.424	0.32224	295.647		0.31536	300.513	0.32328	298.513	0.32328	298.487		0.31932	297.906	0.32724	295.571	0.32724	295.532
1.78	225.74	2.31498		0.32828	296.22	0.33224	295.163	0.32724	295.385		0.32036	300.332	0.32828	298.313	0.32828	298.287		0.32432	297.669	0.33224	295.391	0.33224	295.351
1.805	224.41	2.4399		0.33328	295.98	0.33724	294.901	0.33224	295.122		0.32536	300.152	0.33328	298.102	0.33328	298.075		0.32932	297.433	0.33724	295.19	0.33724	295.149
1.835	223.32	2.49584		0.33828	295.73	0.34224	294.64	0.33724	294.86		0.33036	299.968	0.33828	297.892	0.33828	297.864		0.33432	297.209	0.34224	294.926	0.34224	294.884
1.86	222.56	2.65144		0.34328	295.48	0.34724	294.378	0.34224	294.597		0.33536	299.783	0.34328	297.686	0.34328	297.658		0.33932	296.989	0.34724	294.611	0.34724	294.568
1.88	221.54	9.78559		0.34828	295.23	0.35224	294.115	0.34724	294.334		0.34036	299.602	0.34828	297.483	0.34828	297.454		0.34432	296.755	0.35224	294.329	0.35224	294.284
1.905	219.39	3.26927		0.35328	294.98	0.35724	293.853	0.35224	294.071		0.34536	299.421	0.35328	297.272	0.35328	297.242		0.34932	296.516	0.35724	294.112	0.35724	294.067
1.935	217.22	2.58513		0.35828	294.73	0.36224	293.59	0.35724	293.807		0.35036	299.235	0.35828	297.057	0.35828	297.026		0.35432	296.288	0.36224	293.861	0.36224	293.815
1.96	213.81	2.06354		0.36328	294.48	0.36724	293.327	0.36224	293.543		0.35536	299.05	0.36328	296.856	0.36328	296.825		0.35932	296.07	0.36724	293.589	0.36724	293.541
1.985	212.25	4.55294		0.36828	294.23	0.37224	293.064	0.36724	293.279		0.36036	298.868	0.36828	296.661	0.36828	296.629		0.36432	295.838	0.37224	293.338	0.37224	293.29
2.01	213.03	4.24205		0.37328	293.98	0.37724	292.801	0.37224	293.015		0.36536	298.685	0.37328	296.449	0.37328	296.416		0.36932	295.599	0.37724	293.092	0.37724	293.042
2.03	211.62	4.60545		0.37828	293.73	0.38224	292.537	0.37724	292.75		0.37036	298.499	0.37828	296.23	0.37828	296.195		0.37432	295.366	0.38224	292.829	0.38224	292.778
2.055	209.46	3.27381		0.38328	293.48	0.38724	292.273	0.38224	292.486		0.37536	298.313	0.38328	296.019	0.38328	295.985		0.37932	295.146	0.38724	292.575	0.38724	292.524
2.085	206.45	3.75784		0.38828	293.23	0.39224	292.009	0.38724	292.221		0.38036	298.131	0.38828	295.824	0.38828	295.789		0.38432	294.919	0.39224	292.316	0.39224	292.263
2.105	205.29	3.57761		0.39328	292.98	0.39724	291.745	0.39224	291.955		0.38536	297.946	0.39328	295.632	0.39328	295.596		0.38932	294.68	0.39724	292.045	0.39724	291.991
2.13	202.32	2.90434		0.39828	292.73	0.40224	291.48	0.39724	291.69		0.39036	297.758	0.39828	295.409	0.39828	295.372		0.39432	294.445	0.40224	291.803	0.40224	291.748
2.165	200.35	2.41965		0.40328	292.48	0.40724	291.215	0.40224	291.424		0.39536	297.572	0.40328	295.174	0.40328	295.137		0.39932	294.221	0.40724	291.563	0.40724	291.507
2.19	199.73	7.0651		0.40828	292.23	0.41224	290.95	0.40724	291.158		0.40036	297.388	0.40828	294.969	0.40828	294.931		0.40432	293.999	0.41224	291.31	0.41224	291.253
2.215	197.53	3.71002		0.41328	291.98	0.41724	290.685	0.41224	290.892		0.40536	297.202	0.41328	294.787	0.41328	294.748		0.40932	293.762	0.41724	291.055	0.41724	290.997
2.24	195.68	2.21475		0.41828	291.73	0.42224	290.419	0.41724	290.625		0.41036	297.013	0.41828	294.587	0.41828	294.548		0.41432	293.525	0.42224	290.779	0.42224	290.719
2.27	194.18	8.22458		0.42328	291.47	0.42724	290.153	0.42224	290.358		0.41536	296.826	0.42328	294.373	0.42328	294.332		0.41932	293.299	0.42724	290.463	0.42724	290.402
2.3	190.18	5.77042		0.42828	291.22	0.43224	289.887	0.42724	290.091		0.42036	296.641	0.42828	294.171	0.42828	294.129		0.42432	293.078	0.43224	290.194	0.43224	290.132
2.325	188.25	9.76334		0.43328	290.97	0.43724	289.621	0.43224	289.824		0.42536	296.454	0.43328	293.983	0.43328	293.942		0.42932	292.843	0.43724	290.002	0.43724	289.939
2.35	187.72	3.62581		0.43828	290.72	0.44224	289.354	0.43724	289.556		0.43036	296.264	0.43828	293.788	0.43828	293.745		0.43432	292.603	0.44224	289.812	0.44224	289.748
2.385	185.51	5.62515		0.44328	290.46	0.44724	289.088	0.44224	289.288		0.43536	296.077	0.44328	293.565	0.44328	293.521		0.43932	292.374	0.44724	289.58	0.44724	289.516
2.42	179.85	2.47048		0.44828	290.21	0.45224	288.821	0.44724	289.02		0.44036	295.891	0.44828	293.333	0.44828	293.289		0.44432	292.154	0.45224	289.302	0.45224	289.236
2.45	175.5	5.4627		0.45328	289.96	0.45724	288.553	0.45224	288.752		0.44536	295.701	0.45328	293.133	0.45328	293.088		0.44932	291.921	0.45724	289.024	0.45724	288.956
2.485	176.68	4.28154		0.45828	289.7	0.46224	288.286	0.45724	288.483		0.45036	295.511	0.45828	292.961	0.45828	292.915		0.45432	291.683	0.46224	288.768	0.46224	288.699
2.52	178.73	8.0295		0.46328	289.45	0.46724	288.018	0.46224	288.214		0.45536	295.324	0.46328	292.761	0.46328	292.714		0.45932	291.451	0.46724	288.537	0.46724	288.467
2.555	171.8	2.01566		0.46828	289.2	0.47224	287.75	0.46724	287.945		0.46036	295.137	0.46828	292.536	0.46828	292.488		0.46432	291.23	0.47224	288.291	0.47224	288.219
2.585	168.65	3.70832		0.47328	288.94	0.47724	287.482	0.47224	287.675		0.46536	294.947	0.47328	292.326	0.47328	292.278		0.46932	291.001	0.47724	288.01	0.47724	287.937
2.6	166.04	9.73825		0.47828	288.69	0.48224	287.213	0.47724	287.406		0.47036	294.757	0.47828	292.145	0.47828	292.096		0.47432	290.762	0.48224	287.776	0.48224	287.701
2.63	165.09	8.46402		0.48328	288.43	0.48724	286.944	0.48224	287.136		0.47536	294.57	0.48328	291.967	0.48328	291.916		0.47932	290.527	0.48724	287.55	0.48724	287.474
2.655	163.8	6.06254		0.48828	288.18	0.49224	286.675	0.48724	286.865		0.48036	294.382	0.48828	291.747	0.48828	291.695		0.48432	290.304	0.49224	287.302	0.49224	287.225
2.68	161.91	9.79706		0.49328	287.92	0.49724	286.406	0.49224	286.595		0.48536	294.191	0.49328	291.507	0.49328	291.454		0.48932	290.077	0.49724	287.078	0.49724	287.001
2.715	159.7	5.86496		0.49828	287.67	0.50224	286.136	0.49724	286.324		0.49036	294.002	0.49828	291.291	0.49828	291.238		0.49432	289.836	0.50224	286.831	0.50224	286.753
2.755	158.38	9.56493		0.50328	287.41	0.50724	285.866	0.50224	286.053		0.49536	293.816	0.50328	291.1	0.50328	291.046		0.49932	289.597	0.50724	286.537	0.50724	286.457
2.78	157.21	5.60569		0.50828	287.15	0.51224	285.596	0.50724	285.782		0.50036	293.627	0.50828	290.895	0.50828	290.84		0.50432	289.371	0.51224	286.253	0.51224	286.171
2.805	152.71	5.83994		0.51328	286.9	0.51724	285.326	0.51224	285.51		0.50536	293.436	0.51328	290.673	0.51328	290.617		0.50932	289.144	0.51724	286.02	0.51724	285.936
2.825	151.34	11.7545		0.51828	286.64	0.52224	285.055	0.51724	285.238		0.51036	293.248	0.51828	290.47	0.51828	290.412		0.51432	288.903	0.52224	285.766	0.52224	285.682
2.85	147.25	7.22578		0.52328	286.38	0.52724	284.784	0.52224	284.966		0.51536	293.062	0.52328	290.273	0.52328	290.215		0.51932	288.662	0.52724	285.479	0.52724	285.393
2.9	140.52	8.75615		0.52828	286.13	0.53224	284.513	0.52724	284.694		0.52036	292.872	0.52828	290.064	0.52828	290.004		0.52432	288.432	0.53224	285.213	0.53224	285.125
2.93	137.89	8.9023		0.53328	285.87	0.53724	284.242	0.53224	284.421		0.52536	292.681	0.53328	289.829	0.53328	289.769		0.52932	288.207	0.53724	284.973	0.53724	284.884
2.965	136.25	11.1731		0.53828	285.61	0.54224	283.97	0.53724	284.148		0.53036	292.493	0.53828	289.599	0.53828	289.537		0.53432	287.967	0.54224	284.734	0.54224	284.644
2.99	133.48	5.38271		0.54328	285.35	0.54724	283.698	0.54224	283.875		0.53536	292.307	0.54328	289.394	0.54328	289.331		0.53932	287.724	0.54724	284.496	0.54724	284.404
3.035	129.92	10.5957		0.54828	285.1	0.55224	283.426	0.54724	283.601		0.54036	292.116	0.54828	289.195	0.54828	289.131		0.54432	287.492	0.55224	284.243	0.55224	284.15
				0.55328	284.84	0.55724	283.154	0.55224	283.327		0.54536	291.926	0.55328	288.99	0.55328	288.926		0.54932	287.267	0.55724	283.954	0.55724	283.859
				0.55828	284.58	0.56224	282.881	0.55724	283.053		0.55036	291.74	0.55828	288.779	0.55828	288.714		0.55432	287.027	0.56224	283.692	0.56224	283.596
				0.56328	284.32	0.56724	282.608	0.56224	282.779		0.55536	291.554	0.56328	288.569	0.56328	288.502		0.55932	286.782	0.56724	283.453	0.56724	283.355
				0.56828	284.06	0.57224	282.335	0.56724	282.504		0.56036	291.364	0.56828	288.356	0.56828	288.288		0.56432	286.546	0.57224	283.208	0.57224	283.108
				0.57328	283.8	0.57724	282.061	0.57224	282.229		0.56536	291.175	0.57328	288.131	0.57328	288.062		0.56932	286.32	0.57724	282.948	0.57724	282.846
				0.57828	283.54	0.58224	281.788	0.57724	281.954		0.57036	290.991	0.57828	287.913	0.57828	287.843		0.57432	286.081	0.58224	282.66	0.58224	282.557
				0.58328	283.28	0.58724	281.514	0.58224	281.679		0.57536	290.804	0.58328	287.701	0.58328	287.629		0.57932	285.836	0.58724	282.392	0.58724	282.288
				0.58828	283.02	0.59224	281.239	0.58724	281.403		0.58036	290.614	0.58828	287.483	0.58828	287.41		0.58432	285.599	0.59224	282.147	0.59224	282.041
				0.59328	282.76	0.59724	280.965	0.59224	281.127		0.58536	290.427	0.59328	287.272	0.59328	287.198		0.58932	285.373	0.59724	281.891	0.59724	281.784
				0.59828	282.5	0.60224	280.69	0.59724	280.851		0.59036	290.243	0.59828	287.074	0.59828	286.999		0.59432	285.137	0.60224	281.628	0.60224	281.519
				0.60328	282.24	0.60724	280.415	0.60224	280.574		0.59536	290.055	0.60328	286.887	0.60328	286.811		0.59932	284.892	0.60724	281.387	0.60724	281.276
				0.60828	281.98	0.61224	280.139	0.60724	280.297		0.60036	289.865	0.60828	286.673	0.60828	286.596		0.60432	284.654	0.61224	281.135	0.61224	281.023
				0.61328	281.72	0.61724	279.864	0.61224	280.02		0.60536	289.679	0.61328	286.448	0.61328	286.37		0.60932	284.427	0.61724	280.872	0.61724	280.758
				0.61828	281.46	0.62224	279.588	0.61724	279.742		0.61036	289.493	0.61828	286.241	0.61828	286.162		0.61432	284.192	0.62224	280.619	0.62224	280.503
				0.62328	281.19	0.62724	279.312	0.62224	279.464		0.61536	289.303	0.62328	286.03	0.62328	285.949		0.61932	283.949	0.62724	280.327	0.62724	280.209
				0.62828	280.93	0.63224	279.035	0.62724	279.186		0.62036	289.113	0.62828	285.812	0.62828	285.73		0.62432	283.709	0.63224	280.044	0.63224	279.925
				0.63328	280.67	0.63724	278.758	0.63224	278.908		0.62536	288.926	0.63328	285.601	0.63328	285.519		0.62932	283.482	0.63724	279.78	0.63724	279.659
				0.63828	280.41	0.64224	278.481	0.63724	278.629		0.63036	288.738	0.63828	285.411	0.63828	285.327		0.63432	283.249	0.64224	279.511	0.64224	279.387
				0.64328	280.15	0.64724	278.204	0.64224	278.35		0.63536	288.546	0.64328	285.223	0.64328	285.138		0.63932	283.005	0.64724	279.299	0.64724	279.174
				0.64828	279.88	0.65224	277.926	0.64724	278.071		0.64036	288.356	0.64828	285.017	0.64828	284.93		0.64432	282.765	0.65224	279.085	0.65224	278.959
				0.65328	279.62	0.65724	277.649	0.65224	277.791		0.64536	288.169	0.65328	284.782	0.65328	284.695		0.64932	282.537	0.65724	278.821	0.65724	278.694
				0.65828	279.36	0.66224	277.37	0.65724	277.512		0.65036	287.979	0.65828	284.544	0.65828	284.455		0.65432	282.304	0.66224	278.544	0.66224	278.415
				0.66328	279.09	0.66724	277.092	0.66224	277.231		0.65536	287.787	0.66328	284.332	0.66328	284.242		0.65932	282.059	0.66724	278.25	0.66724	278.118
				0.66828	278.83	0.67224	276.813	0.66724	276.951		0.66036	287.597	0.66828	284.13	0.66828	284.039		0.66432	281.818	0.67224	278.001	0.67224	277.867
				0.67328	278.56	0.67724	276.534	0.67224	276.67		0.66536	287.409	0.67328	283.917	0.67328	283.824		0.66932	281.588	0.67724	277.745	0.67724	277.609
				0.67828	278.3	0.68224	276.255	0.67724	276.389		0.67036	287.217	0.67828	283.701	0.67828	283.606		0.67432	281.354	0.68224	277.451	0.68224	277.314
				0.68328	278.03	0.68724	275.975	0.68224	276.108		0.67536	287.023	0.68328	283.503	0.68328	283.407		0.67932	281.108	0.68724	277.194	0.68724	277.054
				0.68828	277.77	0.69224	275.696	0.68724	275.826		0.68036	286.833	0.68828	283.3	0.68828	283.203		0.68432	280.865	0.69224	276.984	0.69224	276.843
				0.69328	277.5	0.69724	275.415	0.69224	275.544		0.68536	286.643	0.69328	283.067	0.69328	282.968		0.68932	280.634	0.69724	276.772	0.69724	276.63
				0.69828	277.24	0.70224	275.135	0.69724	275.262		0.69036	286.449	0.69828	282.827	0.69828	282.727		0.69432	280.401	0.70224	276.515	0.70224	276.371
				0.70328	276.97	0.70724	274.854	0.70224	274.979		0.69536	286.255	0.70328	282.603	0.70328	282.502		0.69932	280.154	0.70724	276.228	0.70724	276.082
				0.70828	276.7	0.71224	274.573	0.70724	274.696		0.70036	286.065	0.70828	282.397	0.70828	282.295		0.70432	279.91	0.71224	275.905	0.71224	275.757
				0.71328	276.44	0.71724	274.292	0.71224	274.413		0.70536	285.873	0.71328	282.188	0.71328	282.084		0.70932	279.677	0.71724	275.616	0.71724	275.465
				0.71828	276.17	0.72224	274.01	0.71724	274.13		0.71036	285.677	0.71828	281.962	0.71828	281.856		0.71432	279.444	0.72224	275.378	0.72224	275.225
				0.72328	275.9	0.72724	273.729	0.72224	273.846		0.71536	285.484	0.72328	281.738	0.72328	281.632		0.71932	279.197	0.72724	275.122	0.72724	274.968
				0.72828	275.64	0.73224	273.446	0.72724	273.562		0.72036	285.294	0.72828	281.526	0.72828	281.418		0.72432	278.951	0.73224	274.884	0.73224	274.728
				0.73328	275.37	0.73724	273.164	0.73224	273.277		0.72536	285.1	0.73328	281.322	0.73328	281.212		0.72932	278.718	0.73724	274.658	0.73724	274.5
				0.73828	275.1	0.74224	272.881	0.73724	272.993		0.73036	284.905	0.73828	281.105	0.73828	280.994		0.73432	278.484	0.74224	274.384	0.74224	274.224
				0.74328	274.83	0.74724	272.598	0.74224	272.708		0.73536	284.713	0.74328	280.878	0.74328	280.767		0.73932	278.236	0.74724	274.101	0.74724	273.938
				0.74828	274.56	0.75224	272.315	0.74724	272.422		0.74036	284.523	0.74828	280.66	0.74828	280.546		0.74432	277.989	0.75224	273.823	0.75224	273.659
				0.75328	274.3	0.75724	272.031	0.75224	272.136		0.74536	284.328	0.75328	280.445	0.75328	280.33		0.74932	277.754	0.75724	273.532	0.75724	273.365
				0.75828	274.03	0.76224	271.747	0.75724	271.85		0.75036	284.133	0.75828	280.23	0.75828	280.114		0.75432	277.519	0.76224	273.27	0.76224	273.101
				0.76328	273.76	0.76724	271.463	0.76224	271.564		0.75536	283.943	0.76328	280.004	0.76328	279.886		0.75932	277.271	0.76724	273.035	0.76724	272.865
				0.76828	273.49	0.77224	271.178	0.76724	271.277		0.76036	283.751	0.76828	279.782	0.76828	279.663		0.76432	277.023	0.77224	272.811	0.77224	272.639
				0.77328	273.22	0.77724	270.893	0.77224	270.99		0.76536	283.555	0.77328	279.579	0.77328	279.458		0.76932	276.786	0.77724	272.571	0.77724	272.397
				0.77828	272.95	0.78224	270.608	0.77724	270.703		0.77036	283.362	0.77828	279.385	0.77828	279.262		0.77432	276.551	0.78224	272.272	0.78224	272.095
				0.78328	272.68	0.78724	270.323	0.78224	270.416		0.77536	283.172	0.78328	279.16	0.78328	279.036		0.77932	276.303	0.78724	271.956	0.78724	271.776
				0.78828	272.41	0.79224	270.037	0.78724	270.128		0.78036	282.978	0.78828	278.914	0.78828	278.789		0.78432	276.055	0.79224	271.674	0.79224	271.492
				0.79328	272.14	0.79724	269.751	0.79224	269.839		0.78536	282.783	0.79328	278.697	0.79328	278.571		0.78932	275.82	0.79724	271.446	0.79724	271.262
				0.79828	271.86	0.80224	269.465	0.79724	269.551		0.79036	282.592	0.79828	278.492	0.79828	278.364		0.79432	275.585	0.80224	271.23	0.80224	271.044
				0.80328	271.59	0.80724	269.178	0.80224	269.262		0.79536	282.401	0.80328	278.281	0.80328	278.152		0.79932	275.338	0.80724	270.998	0.80724	270.811
				0.80828	271.32	0.81224	268.891	0.80724	268.972		0.80036	282.206	0.80828	278.054	0.80828	277.923		0.80432	275.091	0.81224	270.713	0.81224	270.523
				0.81328	271.05	0.81724	268.604	0.81224	268.683		0.80536	282.011	0.81328	277.832	0.81328	277.7		0.80932	274.854	0.81724	270.444	0.81724	270.252
				0.81828	270.78	0.82224	268.316	0.81724	268.393		0.81036	281.821	0.81828	277.637	0.81828	277.503		0.81432	274.619	0.82224	270.208	0.82224	270.014
				0.82328	270.5	0.82724	268.028	0.82224	268.103		0.81536	281.627	0.82328	277.427	0.82328	277.291		0.81932	274.371	0.82724	269.906	0.82724	269.709
				0.82828	270.23	0.83224	267.74	0.82724	267.812		0.82036	281.431	0.82828	277.191	0.82828	277.053		0.82432	274.125	0.83224	269.591	0.83224	269.392
				0.83328	269.96	0.83724	267.451	0.83224	267.521		0.82536	281.237	0.83328	276.955	0.83328	276.816		0.82932	273.889	0.83724	269.331	0.83724	269.128
				0.83828	269.68	0.84224	267.162	0.83724	267.23		0.83036	281.045	0.83828	276.74	0.83828	276.599		0.83432	273.653	0.84224	269.093	0.84224	268.888
				0.84328	269.41	0.84724	266.873	0.84224	266.938		0.83536	280.849	0.84328	276.529	0.84328	276.387		0.83932	273.405	0.84724	268.859	0.84724	268.652
				0.84828	269.14	0.85224	266.584	0.84724	266.646		0.84036	280.652	0.84828	276.303	0.84828	276.159		0.84432	273.158	0.85224	268.61	0.85224	268.401
				0.85328	268.86	0.85724	266.294	0.85224	266.354		0.84536	280.458	0.85328	276.082	0.85328	275.936		0.84932	272.921	0.85724	268.316	0.85724	268.105
				0.85828	268.59	0.86224	266.004	0.85724	266.062		0.85036	280.263	0.85828	275.872	0.85828	275.726		0.85432	272.683	0.86224	268.011	0.86224	267.796
				0.86328	268.31	0.86724	265.713	0.86224	265.769		0.85536	280.065	0.86328	275.666	0.86328	275.518		0.85932	272.434	0.86724	267.746	0.86724	267.529
				0.86828	268.04	0.87224	265.423	0.86724	265.475		0.86036	279.867	0.86828	275.441	0.86828	275.291		0.86432	272.187	0.87224	267.512	0.87224	267.294
				0.87328	267.76	0.87724	265.131	0.87224	265.182		0.86536	279.673	0.87328	275.19	0.87328	275.038		0.86932	271.951	0.87724	267.245	0.87724	267.024
				0.87828	267.49	0.88224	264.84	0.87724	264.888		0.87036	279.475	0.87828	274.954	0.87828	274.8		0.87432	271.711	0.88224	266.959	0.88224	266.735
				0.88328	267.21	0.88724	264.548	0.88224	264.593		0.87536	279.275	0.88328	274.746	0.88328	274.59		0.87932	271.461	0.88724	266.684	0.88724	266.457
				0.88828	266.93	0.89224	264.256	0.88724	264.299		0.88036	279.077	0.88828	274.534	0.88828	274.377		0.88432	271.214	0.89224	266.411	0.89224	266.181
				0.89328	266.66	0.89724	263.964	0.89224	264.004		0.88536	278.881	0.89328	274.305	0.89328	274.145		0.88932	270.976	0.89724	266.174	0.89724	265.942
				0.89828	266.38	0.90224	263.671	0.89724	263.708		0.89036	278.68	0.89828	274.087	0.89828	273.927		0.89432	270.734	0.90224	265.932	0.90224	265.698
				0.90328	266.1	0.90724	263.378	0.90224	263.413		0.89536	278.478	0.90328	273.881	0.90328	273.719		0.89932	270.481	0.90724	265.645	0.90724	265.409
				0.90828	265.82	0.91224	263.085	0.90724	263.116		0.90036	278.28	0.90828	273.652	0.90828	273.488		0.90432	270.233	0.91224	265.366	0.91224	265.126
				0.91328	265.55	0.91724	262.791	0.91224	262.82		0.90536	278.08	0.91328	273.406	0.91328	273.24		0.90932	269.994	0.91724	265.14	0.91724	264.898
				0.91828	265.27	0.92224	262.497	0.91724	262.523		0.91036	277.877	0.91828	273.178	0.91828	273.01		0.91432	269.75	0.92224	264.878	0.92224	264.633
				0.92328	264.99	0.92724	262.202	0.92224	262.226		0.91536	277.675	0.92328	273	0.92328	272.83		0.91932	269.498	0.92724	264.555	0.92724	264.308
				0.92828	264.71	0.93224	261.908	0.92724	261.929		0.92036	277.475	0.92828	272.815	0.92828	272.645		0.92432	269.25	0.93224	264.274	0.93224	264.024
				0.93328	264.43	0.93724	261.613	0.93224	261.631		0.92536	277.272	0.93328	272.595	0.93328	272.423		0.92932	269.011	0.93724	264.038	0.93724	263.785
				0.93828	264.15	0.94224	261.317	0.93724	261.332		0.93036	277.068	0.93828	272.375	0.93828	272.201		0.93432	268.764	0.94224	263.819	0.94224	263.564
				0.94328	263.87	0.94724	261.022	0.94224	261.034		0.93536	276.867	0.94328	272.147	0.94328	271.971		0.93932	268.51	0.94724	263.569	0.94724	263.311
				0.94828	263.59	0.95224	260.725	0.94724	260.735		0.94036	276.665	0.94828	271.91	0.94828	271.731		0.94432	268.262	0.95224	263.276	0.95224	263.014
				0.95328	263.31	0.95724	260.429	0.95224	260.435		0.94536	276.46	0.95328	271.666	0.95328	271.486		0.94932	268.022	0.95724	262.971	0.95724	262.707
				0.95828	263.03	0.96224	260.132	0.95724	260.136		0.95036	276.257	0.95828	271.439	0.95828	271.256		0.95432	267.774	0.96224	262.711	0.96224	262.444
				0.96328	262.75	0.96724	259.835	0.96224	259.836		0.95536	276.056	0.96328	271.228	0.96328	271.043		0.95932	267.52	0.96724	262.479	0.96724	262.209
				0.96828	262.47	0.97224	259.538	0.96724	259.535		0.96036	275.852	0.96828	271.017	0.96828	270.831		0.96432	267.273	0.97224	262.224	0.97224	261.952
				0.97328	262.19	0.97724	259.24	0.97224	259.234		0.96536	275.646	0.97328	270.788	0.97328	270.6		0.96932	267.033	0.97724	261.945	0.97724	261.671
				0.97828	261.9	0.98224	258.942	0.97724	258.933		0.97036	275.444	0.97828	270.539	0.97828	270.35		0.97432	266.783	0.98224	261.672	0.98224	261.393
				0.98328	261.62	0.98724	258.643	0.98224	258.632		0.97536	275.241	0.98328	270.299	0.98328	270.107		0.97932	266.529	0.98724	261.421	0.98724	261.14
				0.98828	261.34	0.99224	258.344	0.98724	258.329		0.98036	275.036	0.98828	270.089	0.98828	269.896		0.98432	266.283	0.99224	261.147	0.99224	260.863
				0.99328	261.06	0.99724	258.045	0.99224	258.027		0.98536	274.831	0.99328	269.886	0.99328	269.69		0.98932	266.041	0.99724	260.841	0.99724	260.554
				0.99828	260.77	1.00224	257.745	0.99724	257.724		0.99036	274.63	0.99828	269.648	0.99828	269.45		0.99432	265.788	1.00224	260.538	1.00224	260.248
				1.00328	260.49	1.00724	257.445	1.00224	257.421		0.99536	274.425	1.00328	269.392	1.00328	269.192		0.99932	265.534	1.00724	260.291	1.00724	259.998
				1.00828	260.21	1.01224	257.145	1.00724	257.118		1.00036	274.22	1.00828	269.167	1.00828	268.965		1.00432	265.289	1.01224	260.063	1.01224	259.768
				1.01328	259.92	1.01724	256.844	1.01224	256.814		1.00536	274.017	1.01328	268.997	1.01328	268.794		1.00932	265.045	1.01724	259.762	1.01724	259.463
				1.01828	259.64	1.02224	256.543	1.01724	256.51		1.01036	273.815	1.01828	268.797	1.01828	268.592		1.01432	264.792	1.02224	259.441	1.02224	259.138
				1.02328	259.35	1.02724	256.242	1.02224	256.205		1.01536	273.609	1.02328	268.551	1.02328	268.344		1.01932	264.539	1.02724	259.155	1.02724	258.849
				1.02828	259.07	1.03224	255.94	1.02724	255.9		1.02036	273.405	1.02828	268.33	1.02828	268.12		1.02432	264.296	1.03224	258.905	1.03224	258.596
				1.03328	258.78	1.03724	255.638	1.03224	255.595		1.02536	273.204	1.03328	268.137	1.03328	267.926		1.02932	264.051	1.03724	258.656	1.03724	258.344
				1.03828	258.5	1.04224	255.336	1.03724	255.289		1.03036	273	1.03828	267.921	1.03828	267.708		1.03432	263.797	1.04224	258.397	1.04224	258.082
				1.04328	258.21	1.04724	255.033	1.04224	254.983		1.03536	272.794	1.04328	267.67	1.04328	267.454		1.03932	263.546	1.04724	258.124	1.04724	257.806
				1.04828	257.92	1.05224	254.73	1.04724	254.676		1.04036	272.591	1.04828	267.446	1.04828	267.229		1.04432	263.302	1.05224	257.816	1.05224	257.494
				1.05328	257.64	1.05724	254.426	1.05224	254.369		1.04536	272.389	1.05328	267.263	1.05328	267.044		1.04932	263.054	1.05724	257.535	1.05724	257.211
				1.05828	257.35	1.06224	254.122	1.05724	254.062		1.05036	272.182	1.05828	267.054	1.05828	266.833		1.05432	262.797	1.06224	257.288	1.06224	256.961
				1.06328	257.06	1.06724	253.818	1.06224	253.754		1.05536	271.977	1.06328	266.796	1.06328	266.573		1.05932	262.546	1.06724	257.02	1.06724	256.689
				1.06828	256.77	1.07224	253.513	1.06724	253.446		1.06036	271.775	1.06828	266.562	1.06828	266.336		1.06432	262.3	1.07224	256.73	1.07224	256.397
				1.07328	256.48	1.07724	253.208	1.07224	253.138		1.06536	271.57	1.07328	266.374	1.07328	266.146		1.06932	262.046	1.07724	256.47	1.07724	256.133
				1.07828	256.2	1.08224	252.903	1.07724	252.829		1.07036	271.363	1.07828	266.161	1.07828	265.932		1.07432	261.788	1.08224	256.208	1.08224	255.867
				1.08328	255.91	1.08724	252.597	1.08224	252.519		1.07536	271.158	1.08328	265.913	1.08328	265.682		1.07932	261.536	1.08724	255.928	1.08724	255.585
				1.08828	255.62	1.09224	252.291	1.08724	252.21		1.08036	270.954	1.08828	265.682	1.08828	265.448		1.08432	261.289	1.09224	255.647	1.09224	255.3
				1.09328	255.33	1.09724	251.985	1.09224	251.9		1.08536	270.746	1.09328	265.475	1.09328	265.239		1.08932	261.034	1.09724	255.364	1.09724	255.013
				1.09828	255.04	1.10224	251.678	1.09724	251.589		1.09036	270.539	1.09828	265.252	1.09828	265.014		1.09432	260.777	1.10224	255.101	1.10224	254.747
				1.10328	254.75	1.10724	251.371	1.10224	251.278		1.09536	270.334	1.10328	264.991	1.10328	264.751		1.09932	260.528	1.10724	254.814	1.10724	254.456
				1.10828	254.46	1.11224	251.063	1.10724	250.967		1.10036	270.127	1.10828	264.756	1.10828	264.514		1.10432	260.279	1.11224	254.492	1.11224	254.131
				1.11328	254.16	1.11724	250.755	1.11224	250.655		1.10536	269.917	1.11328	264.572	1.11328	264.328		1.10932	260.021	1.11724	254.187	1.11724	253.822
				1.11828	253.87	1.12224	250.446	1.11724	250.343		1.11036	269.71	1.11828	264.364	1.11828	264.117		1.11432	259.764	1.12224	253.932	1.12224	253.564
				1.12328	253.58	1.12724	250.138	1.12224	250.03		1.11536	269.503	1.12328	264.105	1.12328	263.856		1.11932	259.514	1.12724	253.683	1.12724	253.311
				1.12828	253.29	1.13224	249.828	1.12724	249.717		1.12036	269.292	1.12828	263.847	1.12828	263.596		1.12432	259.263	1.13224	253.421	1.13224	253.046
				1.13328	253	1.13724	249.519	1.13224	249.404		1.12536	269.082	1.13328	263.616	1.13328	263.362		1.12932	259.004	1.13724	253.135	1.13724	252.757
				1.13828	252.7	1.14224	249.209	1.13724	249.09		1.13036	268.875	1.13828	263.398	1.13828	263.141		1.13432	258.747	1.14224	252.859	1.14224	252.477
				1.14328	252.42	1.14724	248.899	1.14224	248.775		1.13536	268.664	1.14328	263.166	1.14328	262.907		1.13932	258.497	1.14724	252.615	1.14724	252.23
				1.14828	252.13	1.15224	248.588	1.14724	248.461		1.14036	268.452	1.14828	262.936	1.14828	262.674		1.14432	258.244	1.15224	252.354	1.15224	251.966
				1.15328	251.84	1.15724	248.277	1.15224	248.145		1.14536	268.242	1.15328	262.716	1.15328	262.452		1.14932	257.984	1.15724	252.05	1.15724	251.657
				1.15828	251.56	1.16224	247.965	1.15724	247.83		1.15036	268.032	1.15828	262.501	1.15828	262.235		1.15432	257.73	1.16224	251.73	1.16224	251.333
				1.16328	251.27	1.16724	247.653	1.16224	247.514		1.15536	267.819	1.16328	262.274	1.16328	262.006		1.15932	257.481	1.16724	251.462	1.16724	251.061
				1.16828	250.98	1.17224	247.341	1.16724	247.197		1.16036	267.607	1.16828	262.025	1.16828	261.755		1.16432	257.223	1.17224	251.217	1.17224	250.813
				1.17328	250.69	1.17724	247.028	1.17224	246.881		1.16536	267.397	1.17328	261.808	1.17328	261.535		1.16932	256.963	1.17724	250.964	1.17724	250.557
				1.17828	250.41	1.18224	246.715	1.17724	246.563		1.17036	267.184	1.17828	261.615	1.17828	261.34		1.17432	256.71	1.18224	250.674	1.18224	250.263
				1.18328	250.12	1.18724	246.401	1.18224	246.245		1.17536	266.956	1.18328	261.389	1.18328	261.112		1.17932	256.457	1.18724	250.406	1.18724	249.992
				1.18828	249.83	1.19224	246.088	1.18724	245.927		1.18036	266.73	1.18828	261.136	1.18828	260.856		1.18432	256.196	1.19224	250.152	1.19224	249.733
				1.19328	249.54	1.19724	245.773	1.19224	245.609		1.18536	266.526	1.19328	260.906	1.19328	260.623		1.18932	255.938	1.19724	249.871	1.19724	249.449
				1.19828	249.25	1.20224	245.458	1.19724	245.29		1.19036	266.322	1.19828	260.707	1.19828	260.422		1.19432	255.686	1.20224	249.54	1.20224	249.114
				1.20328	248.96	1.20724	245.143	1.20224	244.97		1.19536	266.119	1.20328	260.482	1.20328	260.195		1.19932	255.431	1.20724	249.209	1.20724	248.777
				1.20828	248.67	1.21224	244.828	1.20724	244.65		1.20036	265.918	1.20828	260.242	1.20828	259.953		1.20432	255.169	1.21224	248.974	1.21224	248.539
				1.21328	248.38	1.21724	244.512	1.21224	244.33		1.20536	265.715	1.21328	260.032	1.21328	259.74		1.20932	254.912	1.21724	248.779	1.21724	248.341
				1.21828	248.09	1.22224	244.195	1.21724	244.009		1.21036	265.51	1.21828	259.828	1.21828	259.534		1.21432	254.658	1.22224	248.505	1.22224	248.063
				1.22328	247.79	1.22724	243.878	1.22224	243.688		1.21536	265.31	1.22328	259.608	1.22328	259.311		1.21932	254.399	1.22724	248.213	1.22724	247.767
				1.22828	247.5	1.23224	243.561	1.22724	243.366		1.22036	265.108	1.22828	259.368	1.22828	259.068		1.22432	254.137	1.23224	247.965	1.23224	247.516
				1.23328	247.21	1.23724	243.243	1.23224	243.044		1.22536	264.903	1.23328	259.144	1.23328	258.841		1.22932	253.881	1.23724	247.697	1.23724	247.244
				1.23828	246.92	1.24224	242.925	1.23724	242.721		1.23036	264.701	1.23828	258.948	1.23828	258.644		1.23432	253.626	1.24224	247.388	1.24224	246.931
				1.24328	246.62	1.24724	242.607	1.24224	242.398		1.23536	264.501	1.24328	258.718	1.24328	258.411		1.23932	253.363	1.24724	247.078	1.24724	246.616
				1.24828	246.33	1.25224	242.288	1.24724	242.074		1.24036	264.297	1.24828	258.448	1.24828	258.138		1.24432	253.102	1.25224	246.799	1.25224	246.333
				1.25328	246.04	1.25724	241.968	1.25224	241.75		1.24536	264.093	1.25328	258.202	1.25328	257.889		1.24932	252.847	1.25724	246.548	1.25724	246.078
				1.25828	245.74	1.26224	241.649	1.25724	241.425		1.25036	263.893	1.25828	257.985	1.25828	257.669		1.25432	252.588	1.26224	246.337	1.26224	245.864
				1.26328	245.45	1.26724	241.328	1.26224	241.1		1.25536	263.69	1.26328	257.76	1.26328	257.441		1.25932	252.323	1.26724	246.089	1.26724	245.613
				1.26828	245.15	1.27224	241.007	1.26724	240.775		1.26036	263.485	1.26828	257.513	1.26828	257.192		1.26432	252.093	1.27224	245.795	1.27224	245.314
				1.27328	244.86	1.27724	240.686	1.27224	240.449		1.26536	263.284	1.27328	257.289	1.27328	256.966		1.26932	251.904	1.27724	245.506	1.27724	245.021
				1.27828	244.56	1.28224	240.365	1.27724	240.122		1.27036	263.082	1.27828	257.082	1.27828	256.757		1.27432	251.718	1.28224	245.257	1.28224	244.768
				1.28328	244.26	1.28724	240.043	1.28224	239.796		1.27536	262.877	1.28328	256.841	1.28328	256.512		1.27932	251.513	1.28724	244.973	1.28724	244.479
				1.28828	243.97	1.29224	239.72	1.28724	239.468		1.28036	262.673	1.28828	256.585	1.28828	256.253		1.28432	251.264	1.29224	244.661	1.29224	244.163
				1.29328	243.67	1.29724	239.397	1.29224	239.14		1.28536	262.472	1.29328	256.354	1.29328	256.02		1.28932	251.007	1.29724	244.403	1.29724	243.901
				1.29828	243.37	1.30224	239.074	1.29724	238.812		1.29036	262.267	1.29828	256.141	1.29828	255.804		1.29432	250.746	1.30224	244.144	1.30224	243.638
				1.30328	243.08	1.30724	238.75	1.30224	238.483		1.29536	262.061	1.30328	255.907	1.30328	255.567		1.29932	250.486	1.30724	243.848	1.30724	243.338
				1.30828	242.78	1.31224	238.426	1.30724	238.154		1.30036	261.858	1.30828	255.661	1.30828	255.318		1.30432	250.231	1.31224	243.552	1.31224	243.037
				1.31328	242.48	1.31724	238.101	1.31224	237.824		1.30536	261.654	1.31328	255.421	1.31328	255.075		1.30932	249.975	1.31724	243.252	1.31724	242.733
				1.31828	242.18	1.32224	237.776	1.31724	237.494		1.31036	261.446	1.31828	255.196	1.31828	254.846		1.31432	249.713	1.32224	243.004	1.32224	242.481
				1.32328	241.88	1.32724	237.451	1.32224	237.163		1.31536	261.241	1.32328	254.98	1.32328	254.629		1.31932	249.455	1.32724	242.781	1.32724	242.254
				1.32828	241.58	1.33224	237.125	1.32724	236.832		1.32036	261.036	1.32828	254.752	1.32828	254.397		1.32432	249.201	1.33224	242.475	1.33224	241.942
				1.33328	241.28	1.33724	236.798	1.33224	236.5		1.32536	260.828	1.33328	254.515	1.33328	254.157		1.32932	248.943	1.33724	242.156	1.33724	241.618
				1.33828	240.98	1.34224	236.471	1.33724	236.168		1.33036	260.621	1.33828	254.294	1.33828	253.934		1.33432	248.682	1.34224	241.862	1.34224	241.32
				1.34328	240.68	1.34724	236.144	1.34224	235.835		1.33536	260.416	1.34328	254.065	1.34328	253.702		1.33932	248.426	1.34724	241.591	1.34724	241.044
				1.34828	240.38	1.35224	235.816	1.34724	235.502		1.34036	260.208	1.34828	253.828	1.34828	253.462		1.34432	248.169	1.35224	241.302	1.35224	240.75
				1.35328	240.08	1.35724	235.488	1.35224	235.168		1.34536	259.998	1.35328	253.598	1.35328	253.229		1.34932	247.908	1.35724	240.991	1.35724	240.435
				1.35828	239.77	1.36224	235.159	1.35724	234.834		1.35036	259.791	1.35828	253.411	1.35828	253.041		1.35432	247.65	1.36224	240.719	1.36224	240.158
				1.36328	239.47	1.36724	234.83	1.36224	234.499		1.35536	259.584	1.36328	253.228	1.36328	252.855		1.35932	247.394	1.36724	240.448	1.36724	239.883
				1.36828	239.17	1.37224	234.5	1.36724	234.163		1.36036	259.373	1.36828	252.986	1.36828	252.61		1.36432	247.136	1.37224	240.168	1.37224	239.598
				1.37328	238.87	1.37724	234.17	1.37224	233.828		1.36536	259.164	1.37328	252.717	1.37328	252.337		1.36932	246.874	1.37724	239.914	1.37724	239.34
				1.37828	238.56	1.38224	233.839	1.37724	233.491		1.37036	258.956	1.37828	252.476	1.37828	252.093		1.37432	246.616	1.38224	239.675	1.38224	239.097
				1.38328	238.26	1.38724	233.508	1.38224	233.154		1.37536	258.745	1.38328	252.27	1.38328	251.884		1.37932	246.359	1.38724	239.422	1.38724	238.84
				1.38828	237.95	1.39224	233.176	1.38724	232.817		1.38036	258.534	1.38828	252.035	1.38828	251.646		1.38432	246.097	1.39224	239.14	1.39224	238.553
				1.39328	237.65	1.39724	232.844	1.39224	232.479		1.38536	258.326	1.39328	251.781	1.39328	251.389		1.38932	245.836	1.39724	238.823	1.39724	238.23
				1.39828	237.34	1.40224	232.512	1.39724	232.14		1.39036	258.115	1.39828	251.556	1.39828	251.16		1.39432	245.578	1.40224	238.495	1.40224	237.897
				1.40328	237.04	1.40724	232.178	1.40224	231.801		1.39536	257.903	1.40328	251.354	1.40328	250.956		1.39932	245.318	1.40724	238.202	1.40724	237.599
				1.40828	236.73	1.41224	231.845	1.40724	231.462		1.40036	257.694	1.40828	251.1	1.40828	250.698		1.40432	245.054	1.41224	237.923	1.41224	237.315
				1.41328	236.43	1.41724	231.511	1.41224	231.122		1.40536	257.485	1.41328	250.845	1.41328	250.44		1.40932	244.794	1.41724	237.674	1.41724	237.061
				1.41828	236.12	1.42224	231.176	1.41724	230.781		1.41036	257.272	1.41828	250.677	1.41828	250.27		1.41432	244.536	1.42224	237.411	1.42224	236.794
				1.42328	235.81	1.42724	230.841	1.42224	230.44		1.41536	257.062	1.42328	250.478	1.42328	250.068		1.41932	244.274	1.42724	237.105	1.42724	236.482
				1.42828	235.5	1.43224	230.506	1.42724	230.098		1.42036	256.853	1.42828	250.174	1.42828	249.76		1.42432	244.011	1.43224	236.813	1.43224	236.186
				1.43328	235.2	1.43724	230.17	1.43224	229.756		1.42536	256.641	1.43328	249.87	1.43328	249.452		1.42932	243.752	1.43724	236.519	1.43724	235.886
				1.43828	234.89	1.44224	229.833	1.43724	229.412		1.43036	256.429	1.43828	249.672	1.43828	249.251		1.43432	243.492	1.44224	236.209	1.44224	235.571
				1.44328	234.58	1.44724	229.495	1.44224	229.069		1.43536	256.221	1.44328	249.496	1.44328	249.073		1.43932	243.229	1.44724	235.93	1.44724	235.287
				1.44828	234.27	1.45224	229.157	1.44724	228.725		1.44036	256.009	1.44828	249.233	1.44828	248.805		1.44432	242.969	1.45224	235.693	1.45224	235.046
				1.45328	233.96	1.45724	228.819	1.45224	228.38		1.44536	255.797	1.45328	248.97	1.45328	248.539		1.44932	242.71	1.45724	235.429	1.45724	234.776
				1.45828	233.65	1.46224	228.481	1.45724	228.035		1.45036	255.588	1.45828	248.777	1.45828	248.343		1.45432	242.447	1.46224	235.11	1.46224	234.451
				1.46328	233.34	1.46724	228.142	1.46224	227.69		1.45536	255.377	1.46328	248.547	1.46328	248.11		1.45932	242.184	1.46724	234.802	1.46724	234.137
				1.46828	233.03	1.47224	227.802	1.46724	227.343		1.46036	255.165	1.46828	248.235	1.46828	247.793		1.46432	241.924	1.47224	234.557	1.47224	233.888
				1.47328	232.72	1.47724	227.462	1.47224	226.997		1.46536	254.955	1.47328	247.973	1.47328	247.527		1.46932	241.661	1.47724	234.288	1.47724	233.614
				1.47828	232.41	1.48224	227.121	1.47724	226.649		1.47036	254.745	1.47828	247.814	1.47828	247.366		1.47432	241.396	1.48224	233.948	1.48224	233.268
				1.48328	232.09	1.48724	226.779	1.48224	226.301		1.47536	254.532	1.48328	247.62	1.48328	247.169		1.47932	241.133	1.48724	233.63	1.48724	232.943
				1.48828	231.78	1.49224	226.438	1.48724	225.952		1.48036	254.321	1.48828	247.337	1.48828	246.882		1.48432	240.87	1.49224	233.374	1.49224	232.683
				1.49328	231.47	1.49724	226.095	1.49224	225.603		1.48536	254.111	1.49328	247.081	1.49328	246.623		1.48932	240.606	1.49724	233.106	1.49724	232.411
				1.49828	231.16	1.50224	225.752	1.49724	225.253		1.49036	253.899	1.49828	246.871	1.49828	246.409		1.49432	240.34	1.50224	232.785	1.50224	232.083
				1.50328	230.84	1.50724	225.409	1.50224	224.903		1.49536	253.686	1.50328	246.635	1.50328	246.17		1.49932	240.078	1.50724	232.518	1.50724	231.81
				1.50828	230.53	1.51224	225.065	1.50724	224.552		1.50036	253.476	1.50828	246.343	1.50828	245.874		1.50432	239.815	1.51224	232.259	1.51224	231.547
				1.51328	230.21	1.51724	224.721	1.51224	224.2		1.50536	253.263	1.51328	246.08	1.51328	245.606		1.50932	239.549	1.51724	231.954	1.51724	231.237
				1.51828	229.9	1.52224	224.376	1.51724	223.848		1.51036	253.048	1.51828	245.869	1.51828	245.392		1.51432	239.285	1.52224	231.673	1.52224	230.949
				1.52328	229.58	1.52724	224.03	1.52224	223.496		1.51536	252.837	1.52328	245.633	1.52328	245.153		1.51932	239.02	1.52724	231.401	1.52724	230.672
				1.52828	229.27	1.53224	223.684	1.52724	223.143		1.52036	252.625	1.52828	245.373	1.52828	244.89		1.52432	238.754	1.53224	231.143	1.53224	230.409
				1.53328	228.95	1.53724	223.338	1.53224	222.789		1.52536	252.409	1.53328	245.142	1.53328	244.655		1.52932	238.488	1.53724	230.816	1.53724	230.076
				1.53828	228.63	1.54224	222.99	1.53724	222.434		1.53036	252.196	1.53828	244.934	1.53828	244.444		1.53432	238.224	1.54224	230.493	1.54224	229.746
				1.54328	228.32	1.54724	222.643	1.54224	222.079		1.53536	251.983	1.54328	244.676	1.54328	244.182		1.53932	237.959	1.54724	230.263	1.54724	229.51
				1.54828	228	1.55224	222.295	1.54724	221.723		1.54036	251.767	1.54828	244.371	1.54828	243.872		1.54432	237.691	1.55224	229.992	1.55224	229.234
				1.55328	227.68	1.55724	221.946	1.55224	221.367		1.54536	251.552	1.55328	244.131	1.55328	243.629		1.54932	237.425	1.55724	229.659	1.55724	228.893
				1.55828	227.36	1.56224	221.596	1.55724	221.01		1.55036	251.339	1.55828	243.965	1.55828	243.461		1.55432	237.159	1.56224	229.354	1.56224	228.583
				1.56328	227.04	1.56724	221.246	1.56224	220.653		1.55536	251.123	1.56328	243.733	1.56328	243.225		1.55932	236.891	1.56724	229.094	1.56724	228.318
				1.56828	226.72	1.57224	220.896	1.56724	220.294		1.56036	250.906	1.56828	243.443	1.56828	242.93		1.56432	236.623	1.57224	228.816	1.57224	228.034
				1.57328	226.4	1.57724	220.545	1.57224	219.936		1.56536	250.692	1.57328	243.187	1.57328	242.67		1.56932	236.356	1.57724	228.51	1.57724	227.722
				1.57828	226.08	1.58224	220.193	1.57724	219.576		1.57036	250.476	1.57828	242.983	1.57828	242.463		1.57432	236.087	1.58224	228.22	1.58224	227.425
				1.58328	225.76	1.58724	219.841	1.58224	219.216		1.57536	250.257	1.58328	242.762	1.58328	242.238		1.57932	235.816	1.58724	227.92	1.58724	227.119
				1.58828	225.44	1.59224	219.488	1.58724	218.855		1.58036	250.042	1.58828	242.493	1.58828	241.964		1.58432	235.548	1.59224	227.59	1.59224	226.783
				1.59328	225.12	1.59724	219.135	1.59224	218.494		1.58536	249.826	1.59328	242.259	1.59328	241.727		1.58932	235.279	1.59724	227.311	1.59724	226.497
				1.59828	224.8	1.60224	218.781	1.59724	218.132		1.59036	249.607	1.59828	242.067	1.59828	241.531		1.59432	235.009	1.60224	227.038	1.60224	226.219
				1.60328	224.47	1.60724	218.426	1.60224	217.769		1.59536	249.39	1.60328	241.847	1.60328	241.308		1.59932	234.739	1.60724	226.716	1.60724	225.889
				1.60828	224.15	1.61224	218.071	1.60724	217.406		1.60036	249.173	1.60828	241.602	1.60828	241.059		1.60432	234.469	1.61224	226.408	1.61224	225.576
				1.61328	223.83	1.61724	217.716	1.61224	217.042		1.60536	248.954	1.61328	241.411	1.61328	240.864		1.60932	234.186	1.61724	226.18	1.61724	225.342
				1.61828	223.5	1.62224	217.359	1.61724	216.677		1.61036	248.736	1.61828	241.219	1.61828	240.67		1.61432	233.914	1.62224	225.942	1.62224	225.098
				1.62328	223.18	1.62724	217.002	1.62224	216.312		1.61536	248.519	1.62328	240.938	1.62328	240.385		1.61932	233.654	1.62724	225.6	1.62724	224.75
				1.62828	222.85	1.63224	216.645	1.62724	215.946		1.62036	248.3	1.62828	240.678	1.62828	240.121		1.62432	233.333	1.63224	225.269	1.63224	224.411
				1.63328	222.53	1.63724	216.287	1.63224	215.579		1.62536	248.08	1.63328	240.452	1.63328	239.891		1.62932	232.978	1.63724	225.022	1.63724	224.159
				1.63828	222.2	1.64224	215.928	1.63724	215.212		1.63036	247.864	1.63828	240.211	1.63828	239.645		1.63432	232.653	1.64224	224.721	1.64224	223.851
				1.64328	221.88	1.64724	215.569	1.64224	214.844		1.63536	247.645	1.64328	240.001	1.64328	239.431		1.63932	232.269	1.64724	224.372	1.64724	223.494
				1.64828	221.55	1.65224	215.209	1.64724	214.475		1.64036	247.424	1.64828	239.723	1.64828	239.149		1.64432	232.112	1.65224	224.091	1.65224	223.208
				1.65328	221.22	1.65724	214.848	1.65224	214.106		1.64536	247.207	1.65328	239.452	1.65328	238.874		1.64932	231.792	1.65724	223.9	1.65724	223.012
				1.65828	220.89	1.66224	214.487	1.65724	213.736		1.65036	246.988	1.65828	239.21	1.65828	238.628		1.65432	231.651	1.66224	223.622	1.66224	222.728
				1.66328	220.57	1.66724	214.125	1.66224	213.365		1.65536	246.766	1.66328	238.928	1.66328	238.341		1.65932	230.901	1.66724	223.226	1.66724	222.323
				1.66828	220.24	1.67224	213.763	1.66724	212.993		1.66036	246.548	1.66828	238.672	1.66828	238.08		1.66432	231.146	1.67224	222.977	1.67224	222.068
				1.67328	219.91	1.67724	213.4	1.67224	212.621		1.66536	246.329	1.67328	238.441	1.67328	237.845		1.66932	230.788	1.67724	222.751	1.67724	221.837
				1.67828	219.58	1.68224	213.036	1.67724	212.248		1.67036	246.107	1.67828	238.298	1.67828	237.7		1.67432	230.499	1.68224	222.385	1.68224	221.461
				1.68328	219.25	1.68724	212.671	1.68224	211.875		1.67536	245.887	1.68328	238.111	1.68328	237.51		1.67932	230.315	1.68724	222.01	1.68724	221.078
				1.68828	218.92	1.69224	212.306	1.68724	211.5		1.68036	245.668	1.68828	237.794	1.68828	237.188		1.68432	229.77	1.69224	221.741	1.69224	220.803
				1.69328	218.59	1.69724	211.941	1.69224	211.125		1.68536	245.446	1.69328	237.537	1.69328	236.926		1.68932	229.589	1.69724	221.475	1.69724	220.531
				1.69828	218.25	1.70224	211.574	1.69724	210.749		1.69036	245.225	1.69828	237.339	1.69828	236.724		1.69432	229.277	1.70224	221.137	1.70224	220.186
				1.70328	217.92	1.70724	211.208	1.70224	210.373		1.69536	245.006	1.70328	237.089	1.70328	236.47		1.69932	229.052	1.70724	220.853	1.70724	219.895
				1.70828	217.59	1.71224	210.84	1.70724	209.996		1.70036	244.784	1.70828	236.772	1.70828	236.147		1.70432	228.595	1.71224	220.6	1.71224	219.636
				1.71328	217.26	1.71724	210.472	1.71224	209.618		1.70536	244.562	1.71328	236.441	1.71328	235.811		1.70932	228.641	1.71724	220.273	1.71724	219.301
				1.71828	216.92	1.72224	210.103	1.71724	209.239		1.71036	244.343	1.71828	236.146	1.71828	235.51		1.71432	228.337	1.72224	219.899	1.72224	218.918
				1.72328	216.59	1.72724	209.733	1.72224	208.859		1.71536	244.121	1.72328	235.943	1.72328	235.303		1.71932	228.03	1.72724	219.592	1.72724	218.604
				1.72828	216.25	1.73224	209.363	1.72724	208.479		1.72036	243.898	1.72828	235.746	1.72828	235.103		1.72432	227.773	1.73224	219.34	1.73224	218.345
				1.73328	215.92	1.73724	208.992	1.73224	208.098		1.72536	243.678	1.73328	235.493	1.73328	234.845		1.72932	227.518	1.73724	219.037	1.73724	218.036
				1.73828	215.58	1.74224	208.62	1.73724	207.716		1.73036	243.456	1.73828	235.294	1.73828	234.643		1.73432	226.995	1.74224	218.765	1.74224	217.756
				1.74328	215.25	1.74724	208.248	1.74224	207.334		1.73536	243.232	1.74328	235.319	1.74328	234.668		1.73932	226.83	1.74724	218.466	1.74724	217.45
				1.74828	214.91	1.75224	207.875	1.74724	206.95		1.74036	243.011	1.74828	235.133	1.74828	234.478		1.74432	226.375	1.75224	218.102	1.75224	217.078
				1.75328	214.57	1.75724	207.501	1.75224	206.566		1.74536	242.789	1.75328	234.969	1.75328	234.311		1.74932	226.117	1.75724	217.823	1.75724	216.791
				1.75828	214.24	1.76224	207.127	1.75724	206.181		1.75036	242.564	1.75828	234.797	1.75828	234.136		1.75432	225.626	1.76224	217.559	1.76224	216.52
				1.76328	213.9	1.76724	206.751	1.76224	205.795		1.75536	242.342	1.76328	234.519	1.76328	233.853		1.75932	225.693	1.76724	217.224	1.76724	216.177
				1.76828	213.56	1.77224	206.376	1.76724	205.409		1.76036	242.119	1.76828	234.417	1.76828	233.749		1.76432	225.243	1.77224	216.844	1.77224	215.787
				1.77328	213.22	1.77724	205.999	1.77224	205.022		1.76536	241.893	1.77328	234.293	1.77328	233.623		1.76932	225.224	1.77724	216.586	1.77724	215.522
				1.77828	212.88	1.78224	205.622	1.77724	204.634		1.77036	241.67	1.77828	234.168	1.77828	233.496		1.77432	224.937	1.78224	216.335	1.78224	215.265
				1.78328	212.54	1.78724	205.244	1.78224	204.245		1.77536	241.447	1.78328	233.836	1.78328	233.157		1.77932	224.664	1.78724	215.985	1.78724	214.906
				1.78828	212.2	1.79224	204.865	1.78724	203.855		1.78036	241.221	1.78828	233.457	1.78828	232.772		1.78432	224.39	1.79224	215.668	1.79224	214.58
				1.79328	211.86	1.79724	204.486	1.79224	203.465		1.78536	240.996	1.79328	233.153	1.79328	232.462		1.78932	224.108	1.79724	215.418	1.79724	214.324
				1.79828	211.52	1.80224	204.106	1.79724	203.074		1.79036	240.773	1.79828	232.827	1.79828	232.129		1.79432	223.823	1.80224	215.086	1.80224	213.983
				1.80328	211.17	1.80724	203.725	1.80224	202.682		1.79536	240.546	1.80328	232.478	1.80328	231.773		1.79932	223.536	1.80724	214.715	1.80724	213.603
				1.80828	210.83	1.81224	203.344	1.80724	202.289		1.80036	240.32	1.80828	232.281	1.80828	231.573		1.80432	223.253	1.81224	214.411	1.81224	213.291
				1.81328	210.49	1.81724	202.961	1.81224	201.895		1.80536	240.096	1.81328	232.3	1.81328	231.592		1.80932	222.97	1.81724	214.123	1.81724	212.995
				1.81828	210.14	1.82224	202.578	1.81724	201.5		1.81036	239.869	1.81828	232.278	1.81828	231.569		1.81432	222.683	1.82224	213.854	1.82224	212.718
				1.82328	209.8	1.82724	202.195	1.82224	201.104		1.81536	239.642	1.82328	232.186	1.82328	231.475		1.81932	222.399	1.82724	213.543	1.82724	212.399
				1.82828	209.45	1.83224	201.81	1.82724	200.708		1.82036	239.417	1.82828	231.888	1.82828	231.172		1.82432	222.117	1.83224	213.247	1.83224	212.095
				1.83328	209.11	1.83724	201.425	1.83224	200.311		1.82536	239.189	1.83328	231.318	1.83328	230.591		1.82932	221.832	1.83724	212.988	1.83724	211.83
				1.83828	208.76	1.84224	201.038	1.83724	199.913		1.83036	238.961	1.83828	231.044	1.83828	230.311		1.83432	221.549	1.84224	212.718	1.84224	211.552
				1.84328	208.42	1.84724	200.651	1.84224	199.514		1.83536	238.736	1.84328	231.12	1.84328	230.389		1.83932	221.269	1.84724	212.34	1.84724	211.164
				1.84828	208.07	1.85224	200.263	1.84724	199.114		1.84036	238.507	1.84828	231.154	1.84828	230.424		1.84432	220.983	1.85224	211.98	1.85224	210.794
				1.85328	207.72	1.85724	199.875	1.85224	198.713		1.84536	238.278	1.85328	230.911	1.85328	230.176		1.84932	220.697	1.85724	211.778	1.85724	210.587
				1.85828	207.37	1.86224	199.486	1.85724	198.312		1.85036	238.052	1.85828	230.614	1.85828	229.872		1.85432	220.415	1.86224	211.533	1.86224	210.334
				1.86328	207.02	1.86724	199.096	1.86224	197.91		1.85536	237.824	1.86328	230.414	1.86328	229.668		1.85932	220.131	1.86724	211.148	1.86724	209.939
				1.86828	206.67	1.87224	198.706	1.86724	197.506		1.86036	237.594	1.86828	229.971	1.86828	229.216		1.86432	219.845	1.87224	210.796	1.87224	209.577
				1.87328	206.32	1.87724	198.314	1.87224	197.102		1.86536	237.367	1.87328	229.406	1.87328	228.64		1.86932	219.563	1.87724	210.469	1.87724	209.241
				1.87828	205.97	1.88224	197.922	1.87724	196.697		1.87036	237.138	1.87828	229.052	1.87828	228.28		1.87432	219.279	1.88224	210.102	1.88224	208.863
				1.88328	205.62	1.88724	197.529	1.88224	196.291		1.87536	236.908	1.88328	228.699	1.88328	227.919		1.87932	218.992	1.88724	209.716	1.88724	208.466
				1.88828	205.27	1.89224	197.135	1.88724	195.884		1.88036	236.68	1.88828	228.442	1.88828	227.657		1.88432	218.708	1.89224	209.417	1.89224	208.158
				1.89328	204.92	1.89724	196.74	1.89224	195.476		1.88536	236.451	1.89328	228.353	1.89328	227.566		1.88932	218.423	1.89724	209.248	1.89724	207.985
				1.89828	204.56	1.90224	196.345	1.89724	195.067		1.89036	236.22	1.89828	228.05	1.89828	227.255		1.89432	218.133	1.90224	208.968	1.90224	207.696
				1.90328	204.21	1.90724	195.949	1.90224	194.657		1.89536	235.991	1.90328	227.816	1.90328	227.017		1.89932	217.846	1.90724	208.531	1.90724	207.246
				1.90828	203.86	1.91224	195.551	1.90724	194.247		1.90036	235.762	1.90828	227.53	1.90828	226.725		1.90432	217.561	1.91224	208.186	1.91224	206.891
				1.91328	203.5	1.91724	195.153	1.91224	193.835		1.90536	235.53	1.91328	227.32	1.91328	226.51		1.90932	217.273	1.91724	207.953	1.91724	206.652
				1.91828	203.15	1.92224	194.754	1.91724	193.422		1.91036	235.3	1.91828	227.076	1.91828	226.261		1.91432	216.985	1.92224	207.612	1.92224	206.301
				1.92328	202.79	1.92724	194.355	1.92224	193.009		1.91536	235.071	1.92328	226.686	1.92328	225.863		1.91932	216.7	1.92724	207.275	1.92724	205.952
				1.92828	202.43	1.93224	193.954	1.92724	192.594		1.92036	234.838	1.92828	226.536	1.92828	225.709		1.92432	216.408	1.93224	207.118	1.93224	205.791
				1.93328	202.08	1.93724	193.553	1.93224	192.179		1.92536	234.608	1.93328	226.308	1.93328	225.476		1.92932	216.118	1.93724	206.866	1.93724	205.531
				1.93828	201.72	1.94224	193.151	1.93724	191.762		1.93036	234.378	1.93828	225.922	1.93828	225.081		1.93432	215.831	1.94224	206.406	1.94224	205.058
				1.94328	201.36	1.94724	192.747	1.94224	191.345		1.93536	234.145	1.94328	225.517	1.94328	224.668		1.93932	215.538	1.94724	206.056	1.94724	204.698
				1.94828	201	1.95224	192.343	1.94724	190.926		1.94036	233.914	1.94828	225.196	1.94828	224.34		1.94432	215.246	1.95224	205.868	1.95224	204.503
				1.95328	200.64	1.95724	191.939	1.95224	190.507		1.94536	233.683	1.95328	224.888	1.95328	224.024		1.94932	214.957	1.95724	205.496	1.95724	204.12
				1.95828	200.28	1.96224	191.533	1.95724	190.086		1.95036	233.449	1.95828	224.62	1.95828	223.75		1.95432	214.662	1.96224	205.043	1.96224	203.653
				1.96328	199.92	1.96724	191.126	1.96224	189.664		1.95536	233.217	1.96328	224.386	1.96328	223.511		1.95932	214.367	1.96724	204.782	1.96724	203.384
				1.96828	199.56	1.97224	190.719	1.96724	189.242		1.96036	232.986	1.96828	224.109	1.96828	223.228		1.96432	214.08	1.97224	204.538	1.97224	203.133
				1.97328	199.2	1.97724	190.31	1.97224	188.818		1.96536	232.751	1.97328	223.798	1.97328	222.911		1.96932	213.786	1.97724	204.166	1.97724	202.749
				1.97828	198.83	1.98224	189.901	1.97724	188.393		1.97036	232.518	1.97828	223.573	1.97828	222.68		1.97432	213.493	1.98224	203.831	1.98224	202.404
				1.98328	198.47	1.98724	189.491	1.98224	187.968		1.97536	232.286	1.98328	223.431	1.98328	222.534		1.97932	213.206	1.98724	203.55	1.98724	202.114
				1.98828	198.11	1.99224	189.079	1.98724	187.541		1.98036	232.051	1.98828	223.217	1.98828	222.315		1.98432	212.911	1.99224	203.2	1.99224	201.752
				1.99328	197.74	1.99724	188.667	1.99224	187.113		1.98536	231.817	1.99328	223	1.99328	222.093		1.98932	212.614	1.99724	202.803	1.99724	201.342
				1.99828	197.38	2.00224	188.254	1.99724	186.684		1.99036	231.584	1.99828	222.719	1.99828	221.805		1.99432	212.324	2.00224	202.457	2.00224	200.985
				2.00328	197.01	2.00724	187.84	2.00224	186.254		1.99536	231.348	2.00328	222.379	2.00328	221.457		1.99932	212.027	2.00724	202.237	2.00724	200.757
				2.00828	196.64	2.01224	187.425	2.00724	185.822		2.00036	231.113	2.00828	222.068	2.00828	221.139		2.00432	211.727	2.01224	201.98	2.01224	200.492
				2.01328	196.28	2.01724	187.009	2.01224	185.39		2.00536	230.88	2.01328	221.755	2.01328	220.82		2.00932	211.435	2.01724	201.617	2.01724	200.117
				2.01828	195.91	2.02224	186.593	2.01724	184.956		2.01036	230.643	2.01828	221.534	2.01828	220.594		2.01432	211.138	2.02224	201.303	2.02224	199.793
				2.02328	195.54	2.02724	186.175	2.02224	184.522		2.01536	230.407	2.02328	221.327	2.02328	220.382		2.01932	210.835	2.02724	201.002	2.02724	199.483
				2.02828	195.17	2.03224	185.756	2.02724	184.086		2.02036	230.173	2.02828	221.053	2.02828	220.102		2.02432	210.54	2.03224	200.608	2.03224	199.075
				2.03328	194.8	2.03724	185.335	2.03224	183.649		2.02536	229.935	2.03328	220.676	2.03328	219.715		2.02932	210.242	2.03724	200.215	2.03724	198.669
				2.03828	194.43	2.04224	184.915	2.03724	183.211		2.03036	229.652	2.03828	220.369	2.03828	219.401		2.03432	209.94	2.04224	199.928	2.04224	198.373
				2.04328	194.06	2.04724	184.493	2.04224	182.772		2.03536	229.403	2.04328	220.274	2.04328	219.303		2.03932	209.647	2.04724	199.738	2.04724	198.176
				2.04828	193.69	2.05224	184.07	2.04724	182.331		2.04036	229.203	2.04828	220.048	2.04828	219.072		2.04432	209.35	2.05224	199.397	2.05224	197.824
				2.05328	193.31	2.05724	183.646	2.05224	181.89		2.04536	228.927	2.05328	219.752	2.05328	218.769		2.04932	209.047	2.05724	198.962	2.05724	197.374
				2.05828	192.94	2.06224	183.221	2.05724	181.447		2.05036	228.724	2.05828	219.56	2.05828	218.572		2.05432	208.753	2.06224	198.664	2.06224	197.065
				2.06328	192.57	2.06724	182.796	2.06224	181.002		2.05536	228.465	2.06328	219.256	2.06328	218.261		2.05932	208.457	2.06724	198.291	2.06724	196.679
				2.06828	192.19	2.07224	182.369	2.06724	180.557		2.06036	228.337	2.07328	218.912	2.07328	217.908		2.06432	208.155	2.07224	197.884	2.07224	196.259
				2.07328	191.82	2.07724	181.94	2.07224	180.11		2.06536	228.086	2.07828	218.581	2.07828	217.57		2.06932	207.861	2.07724	197.621	2.07724	195.986
				2.07828	191.44	2.08224	181.511	2.07724	179.663		2.07036	227.638	2.08328	218.134	2.08328	217.111		2.07432	207.562	2.08224	197.372	2.08224	195.729
				2.08328	191.06	2.08724	181.081	2.08224	179.214		2.07536	227.629	2.08828	217.792	2.08828	216.76		2.07932	207.259	2.08724	197.051	2.08724	195.395
				2.08828	190.69	2.09224	180.649	2.08724	178.763		2.08036	227.4	2.09328	217.65	2.09328	216.615		2.08432	206.965	2.09224	196.728	2.09224	195.061
				2.09328	190.31	2.09724	180.217	2.09224	178.312		2.08536	227.21	2.09828	217.384	2.09828	216.343		2.08932	206.667	2.09724	196.444	2.09724	194.767
				2.09828	189.93	2.10224	179.784	2.09724	177.859		2.09036	227.019	2.10328	217.059	2.10328	216.01		2.09432	206.364	2.10224	196.077	2.10224	194.386
				2.10328	189.55	2.10724	179.349	2.10224	177.405		2.09536	226.765	2.10828	216.891	2.10828	215.837		2.09932	206.069	2.10724	195.639	2.10724	193.933
				2.10828	189.17	2.11224	178.914	2.10724	176.95		2.10036	226.547	2.11328	216.676	2.11328	215.616		2.10432	205.767	2.11224	195.351	2.11224	193.635
				2.11328	188.79	2.11724	178.477	2.11224	176.494		2.10536	226.321	2.11828	216.346	2.11828	215.277		2.10932	205.461	2.11724	195.076	2.11724	193.35
				2.11828	188.41	2.12224	178.039	2.11724	176.036		2.11036	226.145	2.12328	216.11	2.12328	215.035		2.11432	205.163	2.12224	194.744	2.12224	193.005
				2.12328	188.02	2.12724	177.601	2.12224	175.577		2.11536	225.922	2.12828	215.939	2.12828	214.86		2.11932	204.858	2.12724	194.386	2.12724	192.634
				2.12828	187.64	2.13224	177.161	2.12724	175.116		2.12036	225.704	2.13328	215.671	2.13328	214.585		2.12432	204.549	2.13224	193.987	2.13224	192.22
				2.13328	187.26	2.13724	176.719	2.13224	174.654		2.12536	225.484	2.13828	215.377	2.13828	214.283		2.12932	204.248	2.13724	193.65	2.13724	191.871
				2.13828	186.87	2.14224	176.277	2.13724	174.191		2.13036	225.26	2.14328	215.18	2.14328	214.081		2.13432	203.941	2.14224	193.337	2.14224	191.546
				2.14328	186.49	2.14724	175.834	2.14224	173.726		2.13536	225.041	2.14828	214.896	2.14828	213.79		2.13932	203.63	2.14724	192.986	2.14724	191.181
				2.14828	186.1	2.15224	175.389	2.14724	173.26		2.14036	224.819	2.15328	214.535	2.15328	213.42		2.14432	203.327	2.15224	192.727	2.15224	190.912
				2.15328	185.71	2.15724	174.943	2.15224	172.793		2.14536	224.594	2.15828	214.33	2.15828	213.209		2.14932	203.019	2.15724	192.461	2.15724	190.636
				2.15828	185.32	2.16224	174.496	2.15724	172.324		2.15036	224.373	2.16328	214.187	2.16328	213.062		2.15432	202.708	2.16224	192.003	2.16224	190.16
				2.16328	184.93	2.16724	174.048	2.16224	171.854		2.15536	224.148	2.16828	213.882	2.16828	212.749		2.15932	202.406	2.16724	191.644	2.16724	189.787
				2.16828	184.55	2.17224	173.599	2.16724	171.382		2.16036	223.921	2.17328	213.521	2.17328	212.378		2.16432	202.095	2.17224	191.374	2.17224	189.506
				2.17328	184.16	2.17724	173.148	2.17224	170.909		2.16536	223.699	2.17828	213.277	2.17828	212.127		2.16932	201.784	2.17724	190.983	2.17724	189.1
				2.17828	183.76	2.18224	172.696	2.17724	170.434		2.17036	223.471	2.18328	213.011	2.18328	211.854		2.17432	201.483	2.18224	190.599	2.18224	188.701
				2.18328	183.37	2.18724	172.243	2.18224	169.958		2.17536	223.243	2.18828	212.674	2.18828	211.508		2.17932	201.174	2.18724	190.394	2.18724	188.488
				2.18828	182.98	2.19224	171.788	2.18724	169.48		2.18036	223.019	2.19328	212.427	2.19328	211.254		2.18432	200.868	2.19224	190.119	2.19224	188.202
				2.19328	182.59	2.19724	171.333	2.19224	169.001		2.18536	222.79	2.19828	212.175	2.19828	210.996		2.18932	200.568	2.19724	189.644	2.19724	187.707
				2.19828	182.19	2.20224	170.876	2.19724	168.521		2.19036	222.561	2.20328	211.833	2.20328	210.644		2.19432	200.259	2.20224	189.311	2.20224	187.362
				2.20328	181.8	2.20724	170.418	2.20224	168.038		2.19536	222.335	2.20828	211.591	2.20828	210.396		2.19932	199.953	2.20724	189.012	2.20724	187.05
				2.20828	181.4	2.21224	169.959	2.20724	167.555		2.20036	222.104	2.21328	211.398	2.21328	210.197		2.20432	199.652	2.21224	188.59	2.21224	186.611
				2.21328	181	2.21724	169.498	2.21224	167.07		2.20536	221.875	2.21828	211.062	2.21828	209.852		2.20932	199.342	2.21724	188.282	2.21724	186.29
				2.21828	180.61	2.22224	169.036	2.21724	166.583		2.21036	221.647	2.22328	210.719	2.22328	209.499		2.21432	199.036	2.22224	188.042	2.22224	186.041
				2.22328	180.21	2.22724	168.573	2.22224	166.094		2.21536	221.415	2.22828	210.507	2.22828	209.282		2.21932	198.73	2.22724	187.673	2.22724	185.656
				2.22828	179.81	2.23224	168.108	2.22724	165.604		2.22036	221.185	2.23328	210.262	2.23328	209.029		2.22432	198.417	2.23224	187.249	2.23224	185.214
				2.23328	179.41	2.23724	167.642	2.23224	165.112		2.22536	220.955	2.23828	209.961	2.23828	208.719		2.22932	198.108	2.23724	186.963	2.23724	184.916
				2.23828	179.01	2.24224	167.175	2.23724	164.619		2.23036	220.722	2.24328	209.742	2.24328	208.494		2.23432	197.797	2.24224	186.608	2.24224	184.545
				2.24328	178.61	2.24724	166.706	2.24224	164.124		2.23536	220.493	2.24828	209.506	2.24828	208.252		2.23932	197.479	2.24724	186.158	2.24724	184.077
				2.24828	178.2	2.25224	166.235	2.24724	163.627		2.24036	220.263	2.25328	209.165	2.25328	207.9		2.24432	197.168	2.25224	185.853	2.25224	183.758
				2.25328	177.8	2.25724	165.764	2.25224	163.129		2.24536	220.03	2.25828	208.901	2.25828	207.629		2.24932	196.852	2.25724	185.565	2.25724	183.458
				2.25828	177.4	2.26224	165.29	2.25724	162.629		2.25036	219.802	2.26328	208.743	2.26328	207.466		2.25432	196.531	2.26224	185.187	2.26224	183.064
				2.26328	176.99	2.26724	164.816	2.26224	162.127		2.25536	219.572	2.26828	208.437	2.26828	207.151		2.25932	196.219	2.26724	184.829	2.26724	182.691
				2.26828	176.59	2.27224	164.34	2.26724	161.624		2.26036	219.339	2.27328	208.072	2.27328	206.775		2.26432	195.899	2.27224	184.522	2.27224	182.37
				2.27328	176.18	2.27724	163.863	2.27224	161.118		2.26536	219.111	2.27828	207.831	2.27828	206.526		2.26932	195.578	2.27724	184.162	2.27724	181.994
				2.27828	175.77	2.28224	163.384	2.27724	160.611		2.27036	218.88	2.28328	207.573	2.28328	206.261		2.27432	195.265	2.28224	183.731	2.28224	181.545
				2.28328	175.36	2.28724	162.904	2.28224	160.102		2.27536	218.648	2.28828	207.286	2.28828	205.965		2.27932	194.941	2.28724	183.403	2.28724	181.201
				2.28828	174.95	2.29224	162.423	2.28724	159.591		2.28036	218.42	2.29328	207.057	2.29328	205.729		2.28432	194.619	2.29224	183.179	2.29224	180.967
				2.29328	174.54	2.29724	161.94	2.29224	159.078		2.28536	218.188	2.29828	206.834	2.29828	205.5		2.28932	194.305	2.29724	182.809	2.29724	180.579
				2.29828	174.13	2.30224	161.455	2.29724	158.563		2.29036	217.957	2.30328	206.505	2.30328	205.161		2.29432	193.979	2.30224	182.403	2.30224	180.155
				2.30328	173.72	2.30724	160.968	2.30224	158.047		2.29536	217.729	2.30828	206.194	2.30828	204.841		2.29932	193.661	2.30724	182.08	2.30724	179.817
				2.30828	173.3	2.31224	160.48	2.30724	157.529		2.30036	217.496	2.31328	205.984	2.31328	204.624		2.30432	193.348	2.31224	181.632	2.31224	179.35
				2.31328	172.89	2.31724	159.991	2.31224	157.009		2.30536	217.266	2.31828	205.692	2.31828	204.323		2.30932	193.026	2.31724	181.196	2.31724	178.893
				2.31828	172.48	2.32224	159.5	2.31724	156.486		2.31036	217.038	2.32328	205.399	2.32328	204.021		2.31432	192.712	2.32224	180.944	2.32224	178.629
				2.32328	172.06	2.32724	159.008	2.32224	155.962		2.31536	216.805	2.32828	205.201	2.32828	203.817		2.31932	192.395	2.32724	180.647	2.32724	178.318
				2.32828	171.64	2.33224	158.514	2.32724	155.436		2.32036	216.575	2.33328	204.914	2.33328	203.521		2.32432	192.07	2.33224	180.267	2.33224	177.921
				2.33328	171.22	2.33724	158.018	2.33224	154.908		2.32536	216.344	2.33828	204.518	2.33828	203.113		2.32932	191.756	2.33724	179.932	2.33724	177.569
				2.33828	170.8	2.34224	157.521	2.33724	154.377		2.33036	216.11	2.34328	204.241	2.34328	202.827		2.33432	191.436	2.34224	179.558	2.34224	177.178
				2.34328	170.38	2.34724	157.021	2.34224	153.845		2.33536	215.88	2.34828	204.039	2.34828	202.619		2.33932	191.112	2.34724	179.158	2.34724	176.758
				2.34828	169.96	2.35224	156.521	2.34724	153.311		2.34036	215.647	2.35328	203.74	2.35328	202.31		2.34432	190.8	2.35224	178.831	2.35224	176.416
				2.35328	169.54	2.35724	156.018	2.35224	152.774		2.34536	215.411	2.35828	203.467	2.35828	202.028		2.34932	190.477	2.35724	178.45	2.35724	176.017
				2.35828	169.12	2.36224	155.514	2.35724	152.235		2.35036	215.178	2.36328	203.226	2.36328	201.78		2.35432	190.156	2.36224	178.08	2.36224	175.629
				2.36328	168.69	2.36724	155.008	2.36224	151.694		2.35536	214.941	2.36828	202.854	2.36828	201.395		2.35932	189.841	2.36724	177.778	2.36724	175.312
				2.36828	168.27	2.37224	154.501	2.36724	151.152		2.36036	214.703	2.37328	202.542	2.37328	201.073		2.36432	189.514	2.37224	177.396	2.37224	174.91
				2.37328	167.84	2.37724	153.991	2.37224	150.606		2.36536	214.468	2.37828	202.406	2.37828	200.932		2.36932	189.193	2.37724	177.048	2.37724	174.545
				2.37828	167.42	2.38224	153.48	2.37724	150.058		2.37036	214.229	2.38328	202.133	2.38328	200.65		2.37432	188.872	2.38224	176.64	2.38224	174.117
				2.38328	166.99	2.38724	152.967	2.38224	149.508		2.37536	213.991	2.38828	201.762	2.38828	200.267		2.37932	188.542	2.38724	176.208	2.38724	173.663
				2.38828	166.56	2.39224	152.453	2.38724	148.956		2.38036	213.753	2.39328	201.514	2.39328	200.011		2.38432	188.223	2.39224	175.88	2.39224	173.318
				2.39328	166.13	2.39724	151.936	2.39224	148.402		2.38536	213.511	2.39828	201.216	2.39828	199.703		2.38932	187.894	2.39724	175.515	2.39724	172.934
				2.39828	165.7	2.40224	151.417	2.39724	147.845		2.39036	213.272	2.40328	200.864	2.40328	199.34		2.39432	187.563	2.40224	175.178	2.40224	172.581
				2.40328	165.27	2.40724	150.897	2.40224	147.286		2.39536	213.031	2.40828	200.636	2.40828	199.105		2.39932	187.241	2.40724	174.938	2.40724	172.329
				2.40828	164.83	2.41224	150.374	2.40724	146.724		2.40036	212.788	2.41328	200.347	2.41328	198.807		2.40432	186.906	2.41224	174.536	2.41224	171.906
				2.41328	164.4	2.41724	149.849	2.41224	146.16		2.40536	212.549	2.41828	199.975	2.41828	198.422		2.40932	186.578	2.41724	174.056	2.41724	171.401
				2.41828	163.96	2.42224	149.323	2.41724	145.593		2.41036	212.306	2.42328	199.728	2.42328	198.167		2.41432	186.255	2.42224	173.706	2.42224	171.032
				2.42328	163.53	2.42724	148.795	2.42224	145.023		2.41536	212.063	2.42828	199.439	2.42828	197.868		2.41932	185.924	2.42724	173.312	2.42724	170.617
				2.42828	163.09	2.43224	148.265	2.42724	144.452		2.42036	211.823	2.43328	199.06	2.43328	197.476		2.42432	185.601	2.43224	172.954	2.43224	170.24
				2.43328	162.65	2.43724	147.733	2.43224	143.877		2.42536	211.579	2.43828	198.817	2.43828	197.224		2.42932	185.272	2.43724	172.739	2.43724	170.013
				2.43828	162.21	2.44224	147.199	2.43724	143.3		2.43036	211.337	2.44328	198.612	2.44328	197.012		2.43432	184.939	2.44224	172.303	2.44224	169.554
				2.44328	161.77	2.44724	146.662	2.44224	142.721		2.43536	211.097	2.44828	198.315	2.44828	196.704		2.43932	184.615	2.44724	171.809	2.44724	169.033
				2.44828	161.33	2.45224	146.123	2.44724	142.139		2.44036	210.854	2.45328	198.03	2.45328	196.41		2.44432	184.279	2.45224	171.5	2.45224	168.708
				2.45328	160.88	2.45724	145.583	2.45224	141.554		2.44536	210.613	2.45828	197.75	2.45828	196.119		2.44932	183.946	2.45724	171.064	2.45724	168.248
				2.45828	160.44	2.46224	145.04	2.45724	140.966		2.45036	210.374	2.46328	197.418	2.46328	195.776		2.45432	183.618	2.46224	170.726	2.46224	167.89
				2.46328	159.99	2.46724	144.496	2.46224	140.375		2.45536	210.132	2.46828	197.147	2.46828	195.495		2.45932	183.28	2.46724	170.445	2.46724	167.594
				2.46828	159.55	2.47224	143.949	2.46724	139.781		2.46036	209.894	2.47328	196.938	2.47328	195.279		2.46432	182.949	2.47224	170.072	2.47224	167.2
				2.47328	159.1	2.47724	143.399	2.47224	139.185		2.46536	209.656	2.47828	196.639	2.47828	194.969		2.46932	182.615	2.47724	169.747	2.47724	166.856
				2.47828	158.65	2.48224	142.848	2.47724	138.585		2.47036	209.416	2.48328	196.251	2.48328	194.567		2.47432	182.275	2.48224	169.32	2.48224	166.406
				2.48328	158.2	2.48724	142.294	2.48224	137.982		2.47536	209.181	2.48828	195.949	2.48828	194.254		2.47932	181.945	2.48724	168.88	2.48724	165.939
				2.48828	157.75	2.49224	141.738	2.48724	137.377		2.48036	208.942	2.49328	195.682	2.49328	193.977		2.48432	181.605	2.49224	168.535	2.49224	165.574
				2.49328	157.29	2.49724	141.18	2.49224	136.768		2.48536	208.705	2.49828	195.361	2.49828	193.645		2.48932	181.268	2.49724	168.209	2.49724	165.229
				2.49828	156.84	2.50224	140.619	2.49724	136.157		2.49036	208.47	2.50328	195.093	2.50328	193.367		2.49432	180.934	2.50224	167.879	2.50224	164.881
				2.50328	156.38	2.50724	140.056	2.50224	135.542		2.49536	208.231	2.50828	194.812	2.50828	193.076		2.49932	180.589	2.50724	167.432	2.50724	164.408
				2.50828	155.93	2.51224	139.49	2.50724	134.924		2.50036	207.996	2.51328	194.441	2.51328	192.691		2.50432	180.253	2.51224	166.98	2.51224	163.929
				2.51328	155.47	2.51724	138.922	2.51224	134.302		2.50536	207.759	2.51828	194.167	2.51828	192.406		2.50932	179.912	2.51724	166.607	2.51724	163.534
				2.51828	155.01	2.52224	138.352	2.51724	133.677		2.51036	207.52	2.52328	193.931	2.52328	192.161		2.51432	179.568	2.52224	166.153	2.52224	163.052
				2.52328	154.55	2.52724	137.779	2.52224	133.049		2.51536	207.285	2.52828	193.567	2.52828	191.784		2.51932	179.236	2.52724	165.828	2.52724	162.709
				2.52828	154.09	2.53224	137.203	2.52724	132.417		2.52036	207.047	2.53328	193.303	2.53328	191.509		2.52432	178.894	2.53224	165.555	2.53224	162.419
				2.53328	153.63	2.53724	136.625	2.53224	131.782		2.52536	206.808	2.53828	193.041	2.53828	191.238		2.52932	178.559	2.53724	165.122	2.53724	161.96
				2.53828	153.16	2.54224	136.045	2.53724	131.143		2.53036	206.572	2.54328	192.637	2.54328	190.819		2.53432	178.224	2.54224	164.728	2.54224	161.542
				2.54328	152.7	2.54724	135.461	2.54224	130.501		2.53536	206.331	2.54828	192.38	2.54828	190.552		2.53932	177.881	2.54724	164.318	2.54724	161.106
				2.54828	152.23	2.55224	134.875	2.54724	129.855		2.54036	206.092	2.55328	192.143	2.55328	190.306		2.54432	177.546	2.55224	163.859	2.55224	160.619
				2.55328	151.76	2.55724	134.286	2.55224	129.205		2.54536	205.852	2.55828	191.725	2.55828	189.87		2.54932	177.201	2.55724	163.487	2.55724	160.224
				2.55828	151.29	2.56224	133.694	2.55724	128.552		2.55036	205.608	2.56328	191.448	2.56328	189.583		2.55432	176.859	2.56224	163.156	2.56224	159.871
				2.56328	150.82	2.56724	133.099	2.56224	127.894		2.55536	205.367	2.56828	191.175	2.56828	189.299		2.55932	176.52	2.56724	162.784	2.56724	159.475
				2.56828	150.35	2.57224	132.501	2.56724	127.233		2.56036	205.123	2.57328	190.77	2.57328	188.879		2.56432	176.171	2.57224	162.315	2.57224	158.976
				2.57328	149.87	2.57724	131.901	2.57224	126.568		2.56536	204.877	2.57828	190.534	2.57828	188.633		2.56932	175.832	2.57724	161.884	2.57724	158.516
				2.57828	149.4	2.58224	131.298	2.57724	125.898		2.57036	204.633	2.58328	190.257	2.58328	188.345		2.57432	175.486	2.58224	161.433	2.58224	158.036
				2.58328	148.92	2.58724	130.692	2.58224	125.224		2.57536	204.385	2.58828	189.853	2.58828	187.926		2.57932	175.138	2.58724	160.973	2.58724	157.547
				2.58828	148.44	2.59224	130.082	2.58724	124.546		2.58036	204.138	2.59328	189.613	2.59328	187.676		2.58432	174.798	2.59224	160.709	2.59224	157.266
				2.59328	147.96	2.59724	129.47	2.59224	123.864		2.58536	203.891	2.59828	189.318	2.59828	187.369		2.58932	174.447	2.59724	160.341	2.59724	156.874
				2.59828	147.48	2.60224	128.855	2.59724	123.177		2.59036	203.641	2.60328	188.908	2.60328	186.942		2.59432	174.104	2.60224	159.845	2.60224	156.344
				2.60328	147	2.60724	128.236	2.60224	122.486		2.59536	203.394	2.60828	188.636	2.60828	186.659		2.59932	173.759	2.60724	159.455	2.60724	155.928
				2.60828	146.52	2.61224	127.614	2.60724	121.791		2.60036	203.143	2.61328	188.312	2.61328	186.322		2.60432	173.407	2.61224	158.934	2.61224	155.371
				2.61328	146.03	2.61724	126.989	2.61224	121.09		2.60536	202.892	2.61828	187.946	2.61828	185.941		2.60932	173.065	2.61724	158.588	2.61724	155.001
				2.61828	145.54	2.62224	126.361	2.61724	120.385		2.61036	202.644	2.62328	187.684	2.62328	185.667		2.61432	172.712	2.62224	158.44	2.62224	154.843
				2.62328	145.05	2.62724	125.729	2.62224	119.675		2.61536	202.391	2.62828	187.323	2.62828	185.292		2.61932	172.365	2.62724	158.002	2.62724	154.375
				2.62828	144.56	2.63224	125.093	2.62724	118.96		2.62036	202.14	2.63328	186.945	2.63328	184.897		2.62432	172.021	2.63224	157.538	2.63224	153.877
				2.63328	144.07	2.63724	124.455	2.63224	118.24		2.62536	201.889	2.63828	186.699	2.63828	184.641		2.62932	171.67	2.63724	157.052	2.63724	153.358
				2.63828	143.58	2.64224	123.813	2.63724	117.514		2.63036	201.636	2.64328	186.415	2.64328	184.344		2.63432	171.329	2.64224	156.549	2.64224	152.82
				2.64328	143.08	2.64724	123.167				2.63536	201.386	2.64828	186.096	2.64828	184.012		2.63932	170.978	2.64724	156.246	2.64724	152.494
				2.64828	142.59	2.65224	122.517				2.64036	201.133	2.65328	185.803	2.65328	183.706		2.64432	170.629	2.65224	155.849	2.65224	152.068
				2.65328	142.09	2.65724	121.864				2.64536	200.881	2.65828	185.431	2.65828	183.318		2.64932	170.281	2.65724	155.429	2.65724	151.618
				2.65828	141.59	2.66224	121.207				2.65036	200.63	2.66328	185.115	2.66328	182.988		2.65432	169.923	2.66224	155.039	2.66224	151.2
				2.66328	141.09	2.66724	120.546				2.65536	200.377	2.66828	184.889	2.66828	182.753		2.65932	169.575	2.66724	154.499	2.66724	150.619
				2.66828	140.58	2.67224	119.881				2.66036	200.127	2.67328	184.507	2.67328	182.354		2.66432	169.214	2.67224	154.071	2.67224	150.159
				2.67328	140.08	2.67724	119.212				2.66536	199.875	2.67828	184.15	2.67828	181.981		2.66932	168.859	2.67724	153.744	2.67724	149.808
				2.67828	139.57	2.68224	118.538				2.67036	199.623	2.68328	183.875	2.68328	181.695		2.67432	168.504	2.68224	153.406	2.68224	149.444
				2.68328	139.06	2.68724	117.861				2.67536	199.373	2.68828	183.494	2.68828	181.297		2.67932	168.14	2.68724	153.003	2.68724	149.011
				2.68828	138.56	2.69224	117.179				2.68036	199.119	2.69328	183.211	2.69328	181.001		2.68432	167.788	2.69224	152.47	2.69224	148.436
				2.69328	138.04						2.68536	198.868	2.69828	182.924	2.69828	180.7		2.68932	167.425	2.69724	151.916	2.69724	147.839
				2.69828	137.53						2.69036	198.616	2.70328	182.546	2.70328	180.304		2.69432	167.07	2.70224	151.555	2.70224	147.451
				2.70328	137.02						2.69536	198.362	2.70828	182.266	2.70828	180.012		2.69932	166.712	2.70724	151.228	2.70724	147.098
				2.70828	136.5						2.70036	198.111	2.71328	181.951	2.71328	179.683		2.70432	166.349	2.71224	150.839	2.71224	146.679
				2.71328	135.98						2.70536	197.857	2.71828	181.618	2.71828	179.336		2.70932	165.997	2.71724	150.47	2.71724	146.28
				2.71828	135.46						2.71036	197.604	2.72328	181.318	2.72328	179.021		2.71432	165.633	2.72224	149.894	2.72224	145.659
				2.72328	134.94						2.71536	197.352	2.72828	180.964	2.72828	178.65		2.71932	165.278	2.72724	149.371	2.72724	145.092
				2.72828	134.42						2.72036	197.096	2.73328	180.653	2.73328	178.325		2.72432	164.919	2.73224	149.031	2.73224	144.725
				2.73328	133.89						2.72536	196.843	2.73828	180.363	2.73828	178.021		2.72932	164.557	2.73724	148.636	2.73724	144.296
				2.73828	133.37						2.73036	196.587	2.74328	179.989	2.74328	177.629		2.73432	164.203	2.74224	148.18	2.74224	143.803
				2.74328	132.84						2.73536	196.331	2.74828	179.616	2.74828	177.238		2.73932	163.837	2.74724	147.636	2.74724	143.212
				2.74828	132.31						2.74036	196.076	2.75328	179.262	2.75328	176.868		2.74432	163.48	2.75224	147.188	2.75224	142.727
				2.75328	131.77						2.74536	195.818	2.75828	178.945	2.75828	176.535		2.74932	163.116	2.75724	146.824	2.75724	142.332
				2.75828	131.24						2.75036	195.561	2.76328	178.635	2.76328	176.211		2.75432	162.752	2.76224	146.485	2.76224	141.964
				2.76328	130.7						2.75536	195.303	2.76828	178.261	2.76828	175.819		2.75932	162.39	2.76724	146.122	2.76724	141.571
				2.76828	130.16						2.76036	195.043	2.77328	177.877	2.77328	175.416		2.76432	162.019	2.77224	145.642	2.77224	141.049
				2.77328	129.62						2.76536	194.785	2.77828	177.515	2.77828	175.035		2.76932	161.656	2.77724	145.117	2.77724	140.478
				2.77828	129.07						2.77036	194.523	2.78328	177.234	2.78328	174.74		2.77432	161.282	2.78224	144.582	2.78224	139.894
				2.78328	128.53						2.77536	194.263	2.78828	176.913	2.78828	174.403		2.77932	160.914	2.78724	144.155	2.78724	139.429
				2.78828	127.98						2.78036	194.002	2.79328	176.528	2.79328	173.999		2.78432	160.543	2.79224	143.72	2.79224	138.954
				2.79328	127.43						2.78536	193.738	2.79828	176.202	2.79828	173.657		2.78932	160.169	2.79724	143.272	2.79724	138.465
				2.79828	126.88						2.79036	193.477	2.80328	175.937	2.80328	173.378		2.79432	159.798	2.80224	142.737	2.80224	137.88
				2.80328	126.32						2.79536	193.213	2.80828	175.665	2.80828	173.092		2.79932	159.418	2.80724	142.219	2.80724	137.314
				2.80828	125.76						2.80036	192.95	2.81328	175.29	2.81328	172.698		2.80432	159.048	2.81224	141.807	2.81224	136.863
				2.81328	125.2						2.80536	192.686	2.81828	174.884	2.81828	172.272		2.80932	158.669	2.81724	141.336	2.81724	136.347
				2.81828	124.64						2.81036	192.42	2.82328	174.588	2.82328	171.961		2.81432	158.296	2.82224	140.997	2.82224	135.976
				2.82328	124.08						2.81536	192.156	2.82828	174.27	2.82828	171.626		2.81932	157.923	2.82724	140.499	2.82724	135.431
				2.82828	123.51						2.82036	191.889	2.83328	173.858	2.83328	171.192		2.82432	157.547	2.83224	139.935	2.83224	134.811
				2.83328	122.94						2.82536	191.622	2.83828	173.517	2.83828	170.833		2.82932	157.178	2.83724	139.531	2.83724	134.367
				2.83828	122.37						2.83036	191.356	2.84328	173.232	2.84328	170.532		2.83432	156.799	2.84224	139.064	2.84224	133.854
				2.84328	121.79						2.83536	191.087	2.84828	172.925	2.84828	170.209		2.83932	156.429	2.84724	138.624	2.84724	133.369
				2.84828	121.22						2.84036	190.821	2.85328	172.555	2.85328	169.82		2.84432	156.049	2.85224	138.1	2.85224	132.792
				2.85328	120.64						2.84536	190.551	2.85828	172.151	2.85828	169.394		2.84932	155.674	2.85724	137.611	2.85724	132.253
				2.85828	120.06						2.85036	190.282	2.86328	171.852	2.86328	169.079		2.85432	155.298	2.86224	137.119	2.86224	131.71
											2.85536	190.013	2.86828	171.581	2.86828	168.793		2.85932	154.917	2.86724	136.566	2.86724	131.1
											2.86036	189.742	2.87328	171.154	2.87328	168.343		2.86432	154.543	2.87224	136.132	2.87224	130.619
											2.86536	189.473	2.87828	170.764	2.87828	167.931		2.86932	154.159	2.87724	135.659	2.87724	130.096
											2.87036	189.202	2.88328	170.423	2.88328	167.572		2.87432	153.783	2.88224	135.209	2.88224	129.598
											2.87536	188.931	2.88828	170.08	2.88828	167.209		2.87932	153.397	2.88724	134.755	2.88724	129.094
											2.88036	188.66	2.89328	169.762	2.89328	166.873		2.88432	153.016	2.89224	134.202	2.89224	128.481
											2.88536	188.387	2.89828	169.355	2.89828	166.444		2.88932	152.63	2.89724	133.71	2.89724	127.936
											2.89036	188.116	2.90328	169.027	2.90328	166.096		2.89432	152.245	2.90224	133.213	2.90224	127.383
											2.89536	187.843	2.90828	168.712	2.90828	165.763		2.89932	151.858	2.90724	132.713	2.90724	126.827
											2.90036	187.57	2.91328	168.324	2.91328	165.352		2.90432	151.468	2.91224	132.211	2.91224	126.268
											2.90536	187.296	2.91828	168.006	2.91828	165.016		2.90932	151.083	2.91724	131.706	2.91724	125.706
											2.91036	187.022	2.92328	167.643	2.92328	164.632		2.91432	150.689	2.92224	131.2	2.92224	125.141
											2.91536	186.748	2.92828	167.278	2.92828	164.245		2.91932	150.304	2.92724	130.691	2.92724	124.573
											2.92036	186.473	2.93328	166.961	2.93328	163.909		2.92432	149.909	2.93224	130.179	2.93224	124.001
											2.92536	186.199	2.93828	166.579	2.93828	163.505		2.92932	149.522	2.93724	129.666	2.93724	123.426
											2.93036	185.915	2.94328	166.216	2.94328	163.12		2.93432	149.128	2.94224	129.15	2.94224	122.849
											2.93536	185.604	2.94828	165.801	2.94828	162.68		2.93932	148.738	2.94724	128.631	2.94724	122.268
											2.94036	185.31	2.95328	165.417	2.95328	162.274		2.94432	148.346	2.95224	128.111	2.95224	121.683
											2.94536	185.037	2.95828	165.13	2.95828	161.969		2.94932	147.952	2.95724	127.587	2.95724	121.095
											2.95036	184.766	2.96328	164.764	2.96328	161.582		2.95432	147.562	2.96224	127.062	2.96224	120.504
											2.95536	184.491	2.96828	164.364	2.96828	161.157		2.95932	147.163	2.96724	126.534	2.96724	119.91
											2.96036	184.216	2.97328	163.998	2.97328	160.767		2.96432	146.773	2.97224	126.003	2.97224	119.311
											2.96536	183.941	2.97828	163.662	2.97828	160.41		2.96932	146.372	2.97724	125.47	2.97724	118.71
											2.97036	183.664	2.98328	163.32	2.98328	160.047		2.97432	145.98	2.98224	124.934	2.98224	118.105
											2.97536	183.388	2.98828	162.893	2.98828	159.593		2.97932	145.578	2.98724	124.395	2.98724	117.496
											2.98036	183.109	2.99328	162.488	2.99328	159.161		2.98432	145.225	2.99224	123.854
											2.98536	182.831	2.99828	162.185	2.99828	158.838		2.98932	144.882	2.99724	123.311
											2.99036	182.552	3.00328	161.803	3.00328	158.431		2.99432	144.521	3.00224	122.764
											2.99536	182.272	3.00828	161.415	3.00828	158.017		2.99932	144.186	3.00724	122.215
											3.00036	181.993	3.01328	161.028	3.01328	157.606		3.00432	143.802	3.01224	121.663
											3.00536	181.711	3.01828	160.681	3.01828	157.236		3.00932	143.393	3.01724	121.109
											3.01036	181.431	3.02328	160.36	3.02328	156.894		3.01432	142.983	3.02224	120.552
											3.01536	181.149	3.02828	159.951	3.02828	156.457		3.01932	142.577	3.02724	119.991
											3.02036	180.868	3.03328	159.595	3.03328	156.077		3.02432	142.166	3.02724	119.991
											3.02536	180.587	3.03828	159.199	3.03828	155.654		3.02932	141.762	3.03224	119.428
											3.03036	180.304	3.04328	158.803	3.04328	155.231		3.03432	141.349	3.03724	118.862
											3.03536	180.023	3.04828	158.413	3.04828	154.815		3.03932	140.945	3.04224	118.294
											3.04036	179.741	3.05328	158.013	3.05328	154.386		3.04432	140.532	3.04724	117.722
											3.04536	179.459	3.05828	157.648	3.05828	153.996		3.04932	140.126	3.05224	117.147
											3.05036	179.177	3.06328	157.209	3.06328	153.526		3.05432	139.713
											3.05536	178.894	3.06828	156.812	3.06828	153.101		3.05932	139.305
											3.06036	178.613	3.07328	156.481	3.07328	152.747		3.06432	138.891
											3.06536	178.329	3.07828	156.121	3.07828	152.36		3.06932	138.481
											3.07036	178.047	3.08328	155.684	3.08328	151.892		3.07432	138.063
											3.07536	177.762	3.08828	155.255	3.08828	151.432		3.07932	137.651
											3.08036	177.478	3.09328	154.877	3.09328	151.026		3.08432	137.233
											3.08536	177.193	3.09828	154.501	3.09828	150.622		3.08932	136.817
											3.09036	176.906						3.09432	136.395
											3.09536	176.62						3.09932	135.977
											3.10036	176.331						3.10432	135.557

## Sheet: Fig. 2c
p1					p2
Exp		Calculated			Exp		Calculated
t(s)	I*p	t(s)	I*p		t(s)	I*p
0	1	0	1		0	1	0	1
0.005	1.00456	0.005	0.99974		0.005	0.990526	0.005	0.99917
0.01	0.99351	0.01	0.99948		0.01	0.980694	0.01	0.99834
0.015	0.99806	0.015	0.99921		0.015	0.974189	0.015	0.9975
0.02	1.00107	0.02	0.99893		0.02	0.964535	0.02	0.99666
0.025	1.00989	0.025	0.99865		0.025	0.96241	0.025	0.99582
0.03	1.00407	0.03	0.99836		0.03	0.962778	0.03	0.99498
0.035	1.00456	0.035	0.99807		0.035	0.963334	0.035	0.99413
0.04	1.0001	0.04	0.99777		0.04	0.960553	0.04	0.99328
0.045	0.99448	0.045	0.99747		0.045	0.947652	0.045	0.99242
0.05	0.98701	0.05	0.99716		0.05	0.940591	0.05	0.99156
0.055	0.97548	0.055	0.99684		0.055	0.925923	0.055	0.99069
0.06	0.96167	0.06	0.99652		0.06	0.924244	0.06	0.98982
0.065	0.95844	0.065	0.99619		0.065	0.91477	0.065	0.98894
0.07	0.94874	0.07	0.99585		0.07	0.913588	0.07	0.98806
0.075	0.94255	0.075	0.99551		0.075	0.912068	0.075	0.98718
0.08	0.93706	0.08	0.99516		0.08	0.910956	0.08	0.98628
0.085	0.9346	0.085	0.9948		0.085	0.909685	0.085	0.98539
0.09	0.92286	0.09	0.99444		0.09	0.908175	0.09	0.98449
0.095	0.92525	0.095	0.99407		0.095	0.902594	0.095	0.98359
0.1	0.91492	0.1	0.9937		0.1	0.889058	0.1	0.98268
0.105	0.91288	0.105	0.99332		0.105	0.879355	0.105	0.98177
0.11	0.90964	0.11	0.99293		0.11	0.872115	0.11	0.98086
0.115	0.90753	0.115	0.99254		0.115	0.872184	0.115	0.97994
0.12	0.92469	0.12	0.99214		0.12	0.865103	0.12	0.97901
0.125	0.91956	0.125	0.99173		0.125	0.84823	0.125	0.97808
0.13	0.91239	0.13	0.99132		0.13	0.841467	0.13	0.97715
0.135	0.91232	0.135	0.9909		0.135	0.843781	0.135	0.97621
0.14	0.90837	0.14	0.99047		0.14	0.84688	0.14	0.97527
0.145	0.91505	0.145	0.99003		0.145	0.847048	0.145	0.97432
0.15	0.91787	0.15	0.98959		0.15	0.846165	0.15	0.97337
0.155	0.91632	0.155	0.98914		0.155	0.831844	0.155	0.97241
0.16	0.91977	0.16	0.98868		0.16	0.82508	0.16	0.97145
0.165	0.91625	0.165	0.98822		0.165	0.826501	0.165	0.97048
0.17	0.90796	0.17	0.98775		0.17	0.830324	0.17	0.96951
0.175	0.90444	0.175	0.98727		0.175	0.841795	0.175	0.96853
0.18	0.89882	0.18	0.98679		0.18	0.842748	0.18	0.96755
0.185	0.90008	0.185	0.9863		0.185	0.835896	0.185	0.96656
0.19	0.89804	0.19	0.9858		0.19	0.838766	0.19	0.96557
0.195	0.88363	0.195	0.98529		0.195	0.842103	0.195	0.96457
0.2	0.88791	0.2	0.98477		0.2	0.845847	0.2	0.96357
0.205	0.89748	0.205	0.98425		0.205	0.849273	0.205	0.96256
0.21	0.89572	0.21	0.98372		0.21	0.837326	0.21	0.96154
0.215	0.8991	0.215	0.98318		0.215	0.826193	0.215	0.96052
0.22	0.89776	0.22	0.98263		0.22	0.830175	0.22	0.9595
0.225	0.89783	0.225	0.98208		0.225	0.827464	0.225	0.95847
0.23	0.89221	0.23	0.98151		0.23	0.83821	0.23	0.95743
0.235	0.88953	0.235	0.98094		0.235	0.838438	0.235	0.95639
0.24	0.90479	0.24	0.98036		0.24	0.829847	0.24	0.95534
0.245	0.89418	0.245	0.97977		0.245	0.832956	0.245	0.95429
0.25	0.92595	0.25	0.97918		0.25	0.8281	0.25	0.95323
0.255	0.96188	0.255	0.97857		0.255	0.827772	0.255	0.95217
0.26	0.95486	0.26	0.97796		0.26	0.837971	0.26	0.9511
0.265	0.98498	0.265	0.97734		0.265	0.832956	0.265	0.95002
0.27	0.96624	0.27	0.97671		0.27	0.833989	0.27	0.94894
0.275	0.95324	0.275	0.97607		0.275	0.857387	0.275	0.94786
0.28	0.94164	0.28	0.97542		0.28	0.859542	0.28	0.94676
0.285	0.9398	0.285	0.97477		0.285	0.843463	0.285	0.94567
0.29	0.93762	0.29	0.9741		0.29	0.845449	0.29	0.94456
0.295	0.94241	0.295	0.97343		0.295	0.84823	0.295	0.94345
0.3	0.9339	0.3	0.97275		0.3	0.851895	0.3	0.94233
0.305	0.93235	0.305	0.97205		0.305	0.856592	0.305	0.94121
0.31	0.93854	0.31	0.97135		0.31	0.862323	0.31	0.94008
0.315	0.93032	0.315	0.97064		0.315	0.869245	0.315	0.93894
0.32	0.92961	0.32	0.96992		0.32	0.87721	0.32	0.9378
0.325	0.91969	0.325	0.96918		0.325	0.885403	0.325	0.93665
0.33	0.91815	0.33	0.96844		0.33	0.89169	0.33	0.93549
0.335	0.91393	0.335	0.96769		0.335	0.895434	0.335	0.93433
0.34	0.90964	0.34	0.96693		0.34	0.897182	0.34	0.93315
0.345	0.9088	0.345	0.96616		0.345	0.897897	0.345	0.93198
0.35	0.90768	0.35	0.96538		0.35	0.898055	0.35	0.93079
0.355	0.9095	0.355	0.96459		0.355	0.897827	0.355	0.9296
0.36	0.90345	0.36	0.96378		0.36	0.897668	0.36	0.9284
0.365	0.89874	0.365	0.96297		0.365	0.897897	0.365	0.9272
0.37	0.89213	0.37	0.96215		0.37	0.899009	0.37	0.92598
0.375	0.88967	0.375	0.96131		0.375	0.901482	0.375	0.92476
0.38	0.89044	0.38	0.96047		0.38	0.906418	0.38	0.92353
0.385	0.88053	0.385	0.95961		0.385	0.915495	0.385	0.9223
0.39	0.89459	0.39	0.95874		0.39	0.931405	0.39	0.92105
0.395	0.89509	0.395	0.95786		0.395	0.954326	0.395	0.9198
0.4	0.89487	0.4	0.95697		0.4	0.975956	0.4	0.91854
0.405	0.89305	0.405	0.95607		0.405	0.981528	0.405	0.91727
0.41	0.89762	0.41	0.95516		0.41	0.970484	0.41	0.916
0.415	0.90331	0.415	0.95423		0.415	0.954515	0.415	0.91472
0.42	0.91639	0.42	0.9533		0.42	0.939479	0.42	0.91342
0.425	0.92118	0.425	0.95235		0.425	0.92632	0.425	0.91213
0.43	0.91723	0.43	0.95139		0.43	0.915018	0.43	0.91082
0.435	0.92286	0.435	0.95041		0.435	0.905375	0.435	0.9095
0.44	0.92835	0.44	0.94943		0.44	0.897112	0.44	0.90818
0.445	0.93222	0.445	0.94843		0.445	0.890021	0.445	0.90685
0.45	0.94241	0.45	0.94742		0.45	0.883814	0.45	0.9055
0.455	0.94374	0.455	0.94639		0.455	0.878401	0.455	0.90415
0.46	0.93664	0.46	0.94535		0.46	0.873704	0.46	0.90279
0.465	0.92855	0.465	0.9443		0.465	0.869642	0.465	0.90142
0.47	0.92356	0.47	0.94323		0.47	0.866216	0.47	0.90004
0.475	0.93875	0.475	0.94215		0.475	0.863524	0.475	0.89865
0.48	0.92286	0.48	0.94106		0.48	0.861449	0.48	0.89725
0.485	0.93045	0.485	0.93995		0.485	0.859939	0.485	0.89584
0.49	0.91492	0.49	0.93883		0.49	0.858827	0.49	0.89442
0.495	0.89403	0.495	0.93769		0.495	0.858022	0.495	0.89299
0.5	0.89284	0.5	0.93654		0.5	0.857387	0.5	0.89155
0.505	0.89804	0.505	0.93537		0.505	0.85691	0.505	0.8901
0.51	0.90887	0.51	0.93418		0.51	0.856592	0.51	0.88864
0.515	0.90958	0.515	0.93299		0.515	0.856433	0.515	0.88717
0.52	0.90859	0.52	0.93177		0.52	0.856275	0.52	0.88569
0.525	0.90894	0.525	0.93054		0.525	0.856116	0.525	0.88419
0.53	0.91267	0.53	0.92929		0.53	0.855957	0.53	0.88269
0.535	0.9107	0.535	0.92803		0.535	0.85556	0.535	0.88117
0.54	0.90486	0.54	0.92675		0.54	0.855003	0.54	0.87965
0.545	0.90142	0.545	0.92546		0.545	0.85404	0.545	0.87811
0.55	0.89882	0.55	0.92414		0.55	0.877686	0.55	0.87656
0.555	0.90465	0.555	0.92281		0.555	0.879911	0.555	0.875
0.56	0.89502	0.56	0.92147		0.56	0.875055	0.56	0.87342
0.565	0.89677	0.565	0.9201		0.565	0.871072	0.565	0.87184
0.57	0.90388	0.57	0.91872		0.57	0.868212	0.57	0.87024
0.575	0.90135	0.575	0.91731		0.575	0.877845	0.575	0.86862
0.58	0.90493	0.58	0.91589		0.58	0.871797	0.58	0.86699
0.585	0.91232	0.585	0.91444		0.585	0.863038	0.585	0.86535
0.59	0.92911	0.59	0.91298		0.59	0.849343	0.59	0.8637
0.595	0.94818	0.595	0.9115		0.595	0.836144	0.595	0.86202
0.6	0.94782	0.6	0.90999		0.6	0.838607	0.6	0.86034
0.605	0.94346	0.605	0.90847		0.605	0.820383	0.605	0.85864
0.61	0.95267	0.61	0.90693		0.61	0.815129	0.61	0.85693
0.615	0.94585	0.615	0.90536		0.615	0.805893	0.615	0.8552
0.62	0.96646	0.62	0.90376		0.62	0.794969	0.62	0.85345
0.625	0.95317	0.625	0.90215		0.625	0.79187	0.625	0.85169
0.63	0.95507	0.63	0.90051		0.63	0.785782	0.63	0.84991
0.635	0.96203	0.635	0.89885		0.635	0.77458	0.635	0.84812
0.64	0.95985	0.64	0.89716		0.64	0.769743	0.64	0.8463
0.645	0.95507	0.645	0.89545		0.645	0.760795	0.645	0.84447
0.65	0.95106	0.65	0.89371		0.65	0.749553	0.65	0.84262
0.655	0.93749	0.655	0.89195		0.655	0.753625	0.655	0.84076
0.66	0.92392	0.66	0.89015		0.66	0.756475	0.66	0.83887
0.665	0.90507	0.665	0.88834		0.665	0.761729	0.665	0.83696
0.67	0.88201	0.67	0.88649		0.67	0.756664	0.67	0.83504
0.675	0.87947	0.675	0.88462		0.675	0.743326	0.675	0.83309
0.68	0.87751	0.68	0.88272		0.68	0.758471	0.68	0.83113
0.685	0.87568	0.685	0.88079		0.685	0.779546	0.685	0.82914
0.69	0.88862	0.69	0.87882		0.69	0.785733	0.69	0.82713
0.695	0.85318	0.695	0.87682		0.695	0.799994	0.695	0.82509
0.7	0.86134	0.7	0.87479		0.7	0.812974	0.7	0.82303
0.705	0.86063	0.705	0.87272		0.705	0.819181	0.705	0.82094
0.71	0.82667	0.71	0.87062		0.71	0.82508	0.71	0.81883
0.715	0.82259	0.715	0.86848		0.715	0.820224	0.715	0.81669
0.72	0.77921	0.72	0.86631		0.72	0.827375	0.72	0.81453
0.725	0.76599	0.725	0.86409		0.725	0.824594	0.725	0.81234
0.73	0.74651	0.73	0.86184		0.73	0.826034	0.73	0.81012
0.735	0.72493	0.735	0.85954		0.735	0.827623	0.735	0.80786
0.74	0.72218	0.74	0.8572		0.74	0.821962	0.74	0.80558
0.745	0.72886	0.745	0.85481		0.745	0.81942	0.745	0.80325
0.75	0.7333	0.75	0.85238		0.75	0.810591	0.75	0.8009
0.755	0.73069	0.755	0.84989		0.755	0.800719	0.755	0.79851
0.76	0.73625	0.76	0.84736		0.76	0.775335	0.76	0.79608
0.765	0.7399	0.765	0.84477		0.765	0.764361	0.765	0.79361
0.77	0.73309	0.77	0.84213		0.77	0.749881	0.77	0.79111
0.775	0.75601	0.775	0.83945		0.775	0.741012	0.775	0.78857
0.78	0.76241	0.78	0.8367		0.78	0.740089	0.78	0.78599
0.785	0.7669	0.785	0.83389		0.785	0.740535	0.785	0.78335
0.79	0.77534	0.79	0.831		0.79	0.741548	0.79	0.78066
0.795	0.7925	0.795	0.82805		0.795	0.735848	0.795	0.77793
0.8	0.80643	0.8	0.82505		0.8	0.738698	0.8	0.77515
0.805	0.82758	0.805	0.82196		0.805	0.735937	0.805	0.77231
0.81	0.83391	0.81	0.81876		0.81	0.735381	0.81	0.76939
0.815	0.83539	0.815	0.81549		0.815	0.734031	0.815	0.76641
0.82	0.84242	0.825	0.80878		0.82	0.743207	0.825	0.76035
0.825	0.8451	0.83	0.80523		0.825	0.742979	0.83	0.75716
0.83	0.84221	0.835	0.80156		0.83	0.75149	0.835	0.75388
0.835	0.83588	0.84	0.79777		0.835	0.771044	0.84	0.75051
0.84	0.83378	0.845	0.79385		0.84	0.777996	0.845	0.74704
0.845	0.85283	0.85	0.7898		0.845	0.775484	0.85	0.74347
0.85	0.8465	0.855	0.78558		0.85	0.764897	0.855	0.73978
0.855	0.86372	0.86	0.78121		0.855	0.76304	0.86	0.73596
0.86	0.85227	0.865	0.77661		0.86	0.764331	0.865	0.73198
0.865	0.83694	0.87	0.7718		0.865	0.765334	0.87	0.72782
0.87	0.82618	0.875	0.76668		0.87	0.759832	0.875	0.72344
0.875	0.83539	0.88	0.76152		0.875	0.751877	0.88	0.71901
0.88	0.82548	0.885	0.7559		0.88	0.750596	0.885	0.71423
0.885	0.83419	0.89	0.74983		0.885	0.750437	0.89	0.70911
0.89	0.84305	0.895	0.7433		0.89	0.75574	0.895	0.70362
0.895	0.83954	0.9	0.736		0.895	0.751728	0.9	0.69752
0.9	0.8427	0.905	0.72785		0.9	0.759325	0.905	0.69076
0.905	0.86253	0.91	0.71812		0.905	0.742393	0.91	0.68275
0.91	0.88327				0.91	0.714674
--	--
--	--

## Sheet: Fig. 2d
Radius														Velocity
Exp			2W model				S2W model							Exp			2W model				S2W model
			Left bound		right bound		Left bound		right bound		best fit						Left bound		right bound		Left bound		right bound		best fit
t(s)	c1*R(um)	err(um)	t(s)	c1*R(um)	t(s)	c1*R(um)	t(s)	c1*R(um)	t(s)	c1*R(um)	t(s)	c1*R(um)		t(s)	c2*u(mm/s)	err(mm/s)	t(s)	c2*u(mm/s)	t(s)	c2*u(mm/s)	t(s)	c2*u(mm/s)	t(s)	c2*u(mm/s)	t(s)	c2*u(mm/s)
0	141.31	4.052	0	140.62	0	140.62	0	140.62	0	140.62	0	140.62		0	0.801	0.0719	0	0.75956	0	0.75956	0	0.75956	0	0.75956	0	0.75956
0.025	139.21	3.44318	0.005	140.301	0.005	140.392	0.005	140.208	0.005	140.274	0.005	140.22		0.025	0.72868	0.05697	0.005	0.76213	0.005	0.76014	0.005	0.76211	0.005	0.75963	0.005	0.76129
0.05	136.82	3.31218	0.01	139.991	0.01	140.148	0.01	139.786	0.01	139.929	0.01	139.801		0.05	0.73866	0.12891	0.01	0.76262	0.01	0.76209	0.01	0.76298	0.01	0.76277	0.01	0.76229
0.075	135.88	4.33587	0.015	139.672	0.015	139.928	0.015	139.374	0.015	139.583	0.015	139.391		0.075	0.79418	0.1421	0.015	0.76517	0.015	0.76268	0.015	0.76587	0.015	0.76269	0.015	0.76485
0.1	135.55	4.87236	0.02	139.362	0.02	139.684	0.02	138.942	0.02	139.211	0.02	138.972		0.1	0.76872	0.06444	0.02	0.76579	0.02	0.76497	0.02	0.76712	0.02	0.76527	0.02	0.76572
0.125	132.77	2.32708	0.025	139.043	0.025	139.457	0.025	138.51	0.025	138.865	0.025	138.562		0.125	0.8386	0.08523	0.025	0.76824	0.025	0.76551	0.025	0.77024	0.025	0.76588	0.025	0.76863
0.15	128.49	2.09704	0.03	138.733	0.03	139.221	0.03	138.088	0.03	138.483	0.03	138.132		0.15	0.77417	0.19391	0.03	0.76902	0.03	0.76728	0.03	0.77197	0.03	0.76822	0.03	0.76988
0.175	125.85	2.94412	0.035	138.414	0.035	138.993	0.035	137.676	0.035	138.128	0.035	137.703		0.175	0.73641	0.17523	0.035	0.77133	0.035	0.76836	0.035	0.77558	0.035	0.76947	0.035	0.77301
0.2	123.32	3.39161	0.04	138.104	0.04	138.757	0.04	137.264	0.04	137.737	0.04	137.283		0.2	0.70813	0.14578	0.04	0.7723	0.04	0.76952	0.04	0.77713	0.04	0.77089	0.04	0.77475
0.225	121.55	3.26682	0.045	137.785	0.045	138.521	0.045	136.852	0.045	137.383	0.045	136.874		0.225	0.82453	0.18246	0.045	0.7746	0.045	0.77135	0.045	0.78156	0.045	0.77348	0.045	0.77837
0.25	119.86	1.99897	0.05	137.466	0.05	138.285	0.05	136.45	0.05	137.001	0.05	136.464		0.25	0.8012	0.21445	0.05	0.77576	0.05	0.77182	0.05	0.78239	0.05	0.77442	0.05	0.77993
0.275	118.95	3.15921	0.055	137.156	0.055	138.033	0.055	136.038	0.055	136.619	0.055	136.055		0.275	0.85236	0.15444	0.055	0.77787	0.055	0.77402	0.055	0.78699	0.055	0.77812	0.055	0.78437
0.3	117.17	5	0.06	136.846	0.06	137.797	0.06	135.636	0.06	136.237	0.06	135.655		0.3	0.89995	0.12782	0.06	0.77909	0.06	0.77452	0.06	0.78737	0.06	0.7793	0.06	0.78521
0.325	115.32	3.77047	0.065	136.527	0.065	137.544	0.065	135.214	0.065	135.837	0.065	135.245		0.325	0.96225	0.06284	0.065	0.78124	0.065	0.77667	0.065	0.79124	0.065	0.78268	0.065	0.78982
0.35	112.44	1.88511	0.07	136.217	0.07	137.292	0.07	134.792	0.07	135.464	0.07	134.846		0.35	0.96084	0.12011	0.07	0.78243	0.07	0.77732	0.07	0.79134	0.07	0.78391	0.07	0.7902
0.375	110.35	4	0.075	135.898	0.075	137.04	0.075	134.36	0.075	135.082	0.075	134.426		0.375	0.95825	0.13852	0.075	0.78498	0.075	0.77913	0.075	0.79495	0.075	0.78662	0.075	0.79408
0.4	108.77	1.58833	0.08	135.579	0.08	136.788	0.08	133.938	0.08	134.718	0.08	134.007		0.4	0.95171	0.12483	0.08	0.78608	0.08	0.7801	0.08	0.79542	0.08	0.78871	0.08	0.79419
0.425	104.59	1.52942	0.085	135.251	0.085	136.536	0.085	133.506	0.085	134.336	0.085	133.577		0.425	0.92732	0.12122	0.085	0.78863	0.085	0.78145	0.085	0.79905	0.085	0.79083	0.085	0.79781
0.45	101.34	2.43899	0.09	134.932	0.09	136.275	0.09	133.084	0.09	133.973	0.09	133.157		0.45	1.0339	0.13196	0.09	0.78952	0.09	0.78273	0.09	0.79967	0.09	0.79304	0.09	0.79828
0.475	99.098	3.14321	0.095	134.613	0.095	136.023	0.095	132.651	0.095	133.591	0.095	132.728		0.475	0.9467	0.07148	0.095	0.79218	0.095	0.78353	0.095	0.80325	0.095	0.79421	0.095	0.80193
0.5	96.455	3.66449	0.1	134.294	0.1	135.763	0.1	132.229	0.1	133.218	0.1	132.308		0.5	1.0291	0.1308	0.1	0.79294	0.1	0.78532	0.1	0.80422	0.1	0.79712	0.1	0.80255
0.525	93.795	1.39258	0.105	133.965	0.105	135.51	0.105	131.807	0.105	132.845	0.105	131.879		0.525	1.1259	0.11103	0.105	0.79567	0.105	0.7858	0.105	0.80783	0.105	0.79788	0.105	0.80614
0.55	90.648	1.18848	0.11	133.646	0.11	135.25	0.11	131.385	0.11	132.454	0.11	131.459		0.55	1.1234	0.08669	0.11	0.79638	0.11	0.78818	0.11	0.80909	0.11	0.80095	0.11	0.80711
0.575	86.777	3.20937	0.115	133.309	0.115	135.006	0.115	130.963	0.115	132.072	0.115	131.04		0.575	1.1596	0.13282	0.115	0.79939	0.115	0.78868	0.115	0.81274	0.115	0.80109	0.115	0.81073
0.6	82.132	4.42967	0.12	132.981	0.12	134.746	0.12	130.531	0.135	130.572	0.12	130.62		0.6	1.2156	0.13661	0.12	0.80006	0.12	0.79109	0.12	0.81419	0.135	0.80916	0.12	0.812
0.625	79.471	2.10605	0.125	132.644	0.125	134.501	0.125	130.099	0.14	130.19	0.125	130.2		0.625	1.2532	0.13662	0.125	0.80307	0.125	0.79176	0.125	0.81798	0.14	0.81368	0.125	0.81566
0.65	77.111	1.52821	0.13	132.325	0.13	134.249	0.13	129.657	0.145	129.835	0.13	129.771		0.65	1.3863	0.09316	0.13	0.80365	0.13	0.7937	0.13	0.81954	0.145	0.81423	0.13	0.81711
0.675	73.033	3.48814	0.135	131.987	0.135	134.005	0.135	129.225	0.15	129.453	0.135	129.341		0.675	1.3871	0.09958	0.135	0.8066	0.135	0.79467	0.135	0.82317	0.15	0.81783	0.135	0.82093
0.7	68.534	1.62567	0.14	131.659	0.14	133.753	0.14	128.763	0.155	129.099	0.14	128.902		0.7	1.4424	0.13735	0.14	0.80737	0.14	0.7965	0.14	0.82494	0.155	0.81878	0.14	0.82249
0.725	63.245	3.9022	0.145	131.331	0.145	133.493	0.145	128.31	0.16	128.726	0.145	128.472		0.725	1.5325	0.15428	0.145	0.81006	0.145	0.79796	0.145	0.82807	0.16	0.82146	0.145	0.82613
0.75	57.802	1.53266	0.15	131.003	0.15	133.249	0.15	127.828	0.165	128.371	0.15	128.013		0.75	1.554	0.17427	0.15	0.81129	0.15	0.79915	0.15	0.82926	0.165	0.82247	0.15	0.82791
0.775	53.891	2.60856	0.155	130.666	0.155	132.988	0.155	127.376	0.17	127.998	0.155	127.563		0.775	1.7836	0.12309	0.155	0.81391	0.155	0.801	0.155	0.83259	0.17	0.82435	0.155	0.83105
0.8	49.06	1.89033	0.16	130.337	0.16	132.744	0.16	126.904	0.175	127.635	0.16	127.083		0.8	1.9678	0.11548	0.16	0.81535	0.16	0.80177	0.16	0.83431	0.175	0.82622	0.16	0.83225
0.825	43.156	2.85521	0.165	130.009	0.165	132.476	0.165	126.451	0.18	127.253	0.165	126.634		0.825	2.302	0.09695	0.165	0.81791	0.165	0.8041	0.165	0.83698	0.18	0.82731	0.165	0.83559
0.85	36.52	1.33635	0.17	129.681	0.17	132.223	0.17	125.979	0.185	126.88	0.17	126.164		0.85	2.6944	0.17002	0.17	0.81962	0.17	0.80466	0.17	0.84043	0.185	0.83009	0.17	0.83731
0.875	25.729	2.15618	0.175	129.344	0.175	131.963	0.175	125.537	0.19	126.498	0.175	125.715		0.875	3.4402	0.18	0.175	0.82174	0.175	0.80747	0.175	0.84265	0.19	0.83103	0.175	0.83999
0.89	19.764	2.69422	0.18	129.006	0.18	131.703	0.18	125.085	0.195	126.125	0.18	125.245		0.89	3.8578	0.21712	0.18	0.82397	0.18	0.80793	0.18	0.84669	0.195	0.83418	0.18	0.84345
0.895	15.977	1.66204	0.185	128.669	0.185	131.434	0.185	124.613	0.2	125.734	0.185	124.806		0.895	4.9025	0.1	0.185	0.82589	0.185	0.81051	0.185	0.84858	0.2	0.83554	0.185	0.84568
			0.19	128.341	0.19	131.166	0.19	124.12	0.205	125.343	0.19	124.356					0.19	0.82832	0.19	0.81118	0.19	0.85345	0.205	0.83894	0.19	0.84974
			0.195	128.004	0.195	130.897	0.195	123.648	0.21	124.961	0.195	123.887					0.195	0.82998	0.195	0.81341	0.195	0.85467	0.21	0.84083	0.195	0.85164
			0.2	127.666	0.2	130.629	0.2	123.166	0.215	124.588	0.2	123.397					0.2	0.83267	0.2	0.81439	0.2	0.85872	0.215	0.84476	0.2	0.85652
			0.205	127.329	0.205	130.36	0.205	122.693	0.22	124.216	0.205	122.928					0.205	0.83383	0.205	0.81615	0.205	0.86054	0.22	0.84645	0.205	0.85774
			0.21	126.983	0.21	130.083	0.21	122.231	0.225	123.843	0.21	122.448					0.21	0.83688	0.21	0.8175	0.21	0.86478	0.225	0.85127	0.21	0.86181
			0.215	126.646	0.215	129.815	0.215	121.739	0.23	123.479	0.215	121.979					0.215	0.83773	0.215	0.81899	0.215	0.86683	0.23	0.85218	0.215	0.86363
			0.22	126.299	0.22	129.546	0.22	121.287	0.235	123.106	0.22	121.519					0.22	0.84092	0.22	0.82055	0.22	0.87065	0.235	0.85719	0.22	0.86789
			0.225	125.962	0.225	129.278	0.225	120.814	0.24	122.742	0.225	121.029					0.225	0.84196	0.225	0.82198	0.225	0.87343	0.24	0.8576	0.225	0.86995
			0.23	125.615	0.23	129.009	0.23	120.362	0.245	122.361	0.23	120.58					0.23	0.84486	0.23	0.82369	0.23	0.87577	0.245	0.86181	0.23	0.87378
			0.235	125.278	0.235	128.741	0.235	119.88	0.25	121.979	0.235	120.11					0.235	0.84648	0.235	0.82481	0.235	0.87987	0.25	0.86193	0.235	0.87657
			0.24	124.932	0.24	128.472	0.24	119.438	0.255	121.588	0.24	119.661					0.24	0.84886	0.24	0.82676	0.24	0.88157	0.255	0.86586	0.24	0.87892
			0.245	124.585	0.245	128.212	0.245	118.965	0.26	121.206	0.245	119.181					0.245	0.85111	0.245	0.82782	0.245	0.88598	0.26	0.86636	0.245	0.88304
			0.25	124.23	0.25	127.944	0.25	118.463	0.265	120.815	0.25	118.742					0.25	0.8531	0.25	0.83002	0.25	0.88709	0.265	0.87032	0.25	0.88474
			0.255	123.874	0.255	127.675	0.255	117.96	0.27	120.433	0.255	118.272					0.255	0.85583	0.255	0.831	0.255	0.89158	0.27	0.871	0.255	0.88917
			0.26	123.528	0.26	127.407	0.26	117.448	0.275	120.042	0.26	117.773					0.26	0.85741	0.26	0.83363	0.26	0.89368	0.275	0.8749	0.26	0.89028
			0.265	123.163	0.265	127.146	0.265	116.946	0.28	119.66	0.265	117.273					0.265	0.86063	0.265	0.83426	0.265	0.89752	0.28	0.87595	0.265	0.89479
			0.27	122.817	0.27	126.87	0.27	116.423	0.285	119.278	0.27	116.764					0.27	0.86181	0.27	0.83725	0.27	0.90076	0.285	0.87988	0.27	0.8969
			0.275	122.452	0.275	126.609	0.275	115.941	0.29	118.896	0.275	116.264					0.275	0.86479	0.275	0.83773	0.275	0.90375	0.29	0.88126	0.275	0.90075
			0.28	122.088	0.28	126.333	0.28	115.448	0.295	118.514	0.28	115.745					0.28	0.86667	0.28	0.84076	0.28	0.90862	0.295	0.88523	0.28	0.904
			0.285	121.723	0.285	126.064	0.285	114.966	0.3	118.123	0.285	115.265					0.285	0.86968	0.285	0.84122	0.285	0.91084	0.3	0.88681	0.285	0.907
			0.29	121.358	0.29	125.779	0.29	114.484	0.305	117.732	0.29	114.776					0.29	0.8721	0.29	0.84423	0.29	0.91658	0.305	0.89094	0.29	0.91188
			0.295	120.985	0.295	125.511	0.295	114.021	0.31	117.332	0.295	114.296					0.295	0.87441	0.295	0.84479	0.295	0.91874	0.31	0.89264	0.295	0.91412
			0.3	120.62	0.3	125.226	0.3	113.549	0.315	116.941	0.3	113.817					0.3	0.87753	0.3	0.84766	0.3	0.92304	0.315	0.89659	0.3	0.91988
			0.305	120.246	0.305	124.949	0.305	113.057	0.32	116.523	0.305	113.357					0.305	0.87956	0.305	0.8482	0.305	0.92688	0.32	0.89852	0.305	0.92205
			0.31	119.882	0.31	124.665	0.31	112.554	0.325	116.113	0.31	112.888					0.31	0.88286	0.31	0.85103	0.31	0.92938	0.325	0.90193	0.31	0.92636
			0.315	119.508	0.315	124.388	0.315	112.032	0.33	115.677	0.315	112.398					0.315	0.88415	0.315	0.85173	0.315	0.93482	0.33	0.90323	0.315	0.93022
			0.32	119.134	0.32	124.103	0.32	111.499	0.335	115.268	0.32	111.899					0.32	0.8877	0.32	0.85444	0.32	0.9371	0.335	0.90686	0.32	0.93272
			0.325	118.769	0.325	123.827	0.325	110.987	0.34	114.84	0.325	111.379					0.325	0.88984	0.325	0.85532	0.325	0.94169	0.34	0.90872	0.325	0.93818
			0.33	118.396	0.33	123.542	0.33	110.444	0.345	114.431	0.33	110.85					0.33	0.89251	0.33	0.85789	0.33	0.94554	0.345	0.91164	0.33	0.94048
			0.335	118.031	0.335	123.265	0.335	109.942	0.35	114.004	0.335	110.34					0.335	0.89541	0.335	0.85897	0.335	0.9493	0.35	0.91539	0.335	0.94508
			0.34	117.657	0.34	122.98	0.34	109.419	0.355	113.604	0.34	109.801					0.34	0.89722	0.34	0.86152	0.34	0.95373	0.355	0.91781	0.34	0.94894
			0.345	117.284	0.345	122.696	0.345	108.927	0.36	113.194	0.345	109.301					0.345	0.90067	0.345	0.86282	0.345	0.95773	0.36	0.92221	0.345	0.95271
			0.35	116.919	0.35	122.419	0.35	108.434	0.365	112.767	0.35	108.782					0.35	0.90234	0.35	0.86516	0.35	0.96259	0.365	0.92428	0.35	0.95716
			0.355	116.536	0.355	122.142	0.355	107.942	0.37	112.321	0.355	108.292					0.355	0.90563	0.355	0.86652	0.355	0.96687	0.37	0.92957	0.355	0.96118
			0.36	116.162	0.36	121.858	0.36	107.46	0.375	111.894	0.36	107.803					0.36	0.90838	0.36	0.86891	0.36	0.96963	0.375	0.9309	0.36	0.96605
			0.365	115.789	0.365	121.581	0.365	106.937	0.38	111.458	0.365	107.313					0.365	0.91086	0.365	0.87024	0.365	0.97543	0.38	0.93532	0.365	0.97035
			0.37	115.397	0.37	121.296	0.37	106.405	0.385	111.03	0.37	106.834					0.37	0.9146	0.37	0.87307	0.37	0.97867	0.385	0.9373	0.37	0.97312
			0.375	115.023	0.375	121.011	0.375	105.882	0.39	110.612	0.375	106.314					0.375	0.91604	0.375	0.87429	0.375	0.98372	0.39	0.94191	0.375	0.97894
			0.38	114.631	0.38	120.719	0.38	105.339	0.395	110.166	0.38	105.785					0.38	0.91986	0.38	0.87712	0.38	0.98848	0.395	0.94415	0.38	0.98219
			0.385	114.248	0.385	120.434	0.385	104.797	0.4	109.757	0.385	105.265					0.385	0.92233	0.385	0.87812	0.385	0.99219	0.4	0.94831	0.385	0.98725
			0.39	113.856	0.39	120.149	0.39	104.264	0.405	109.33	0.39	104.726					0.39	0.9252	0.39	0.88108	0.39	0.99771	0.405	0.95133	0.39	0.99203
			0.395	113.464	0.395	119.864	0.395	103.722	0.41	108.92	0.395	104.186					0.395	0.92874	0.395	0.88192	0.395	1.0018	0.41	0.95388	0.395	0.99576
			0.4	113.072	0.4	119.571	0.4	103.209	0.415	108.484	0.4	103.657					0.4	0.93053	0.4	0.88496	0.4	1.00637	0.415	0.95835	0.4	1.0013
			0.405	112.671	0.405	119.287	0.405	102.697	0.42	108.084	0.405	103.117					0.405	0.93464	0.405	0.88575	0.405	1.01189	0.42	0.9602	0.405	1.0054
			0.41	112.288	0.41	118.986	0.41	102.174	0.425	107.656	0.41	102.608					0.41	0.93707	0.41	0.8891	0.41	1.01532	0.425	0.96501	0.41	1.00999
			0.415	111.887	0.415	118.693	0.415	101.652	0.43	107.202	0.415	102.098					0.415	0.94024	0.415	0.88983	0.415	1.02065	0.43	0.96621	0.415	1.01553
			0.42	111.486	0.42	118.392	0.42	101.099	0.435	106.747	0.42	101.579					0.42	0.94388	0.42	0.89319	0.42	1.02645	0.435	0.9711	0.42	1.01897
			0.425	111.094	0.425	118.107	0.425	100.556	0.44	106.283	0.425	101.059					0.425	0.94593	0.425	0.89383	0.425	1.02912	0.44	0.9734	0.425	1.02432
			0.43	110.702	0.43	117.806	0.43	100.013	0.445	105.829	0.43	100.51					0.43	0.94985	0.43	0.89711	0.43	1.03511	0.445	0.97757	0.43	1.03015
			0.435	110.31	0.435	117.513	0.435	99.4579	0.45	105.356	0.435	99.9705					0.435	0.95274	0.435	0.89797	0.435	1.04102	0.45	0.98111	0.435	1.03282
			0.44	109.918	0.44	117.22	0.44	98.8982	0.455	104.919	0.44	99.43					0.44	0.95591	0.44	0.90096	0.44	1.04635	0.455	0.98436	0.44	1.03884
			0.445	109.517	0.445	116.927	0.445	98.3405	0.46	104.474	0.445	98.8786					0.445	0.95992	0.445	0.90233	0.445	1.0531	0.46	0.98966	0.445	1.04476
			0.45	109.125	0.45	116.626	0.45	97.7688	0.465	104.037	0.45	98.3221					0.45	0.96216	0.45	0.90524	0.45	1.05843	0.465	0.99209	0.45	1.05011
			0.455	108.724	0.455	116.333	0.455	97.2151	0.47	103.601	0.455	97.7677					0.455	0.96636	0.455	0.90684	0.455	1.06338	0.47	0.99834	0.455	1.05689
			0.46	108.323	0.46	116.04	0.46	96.6664	0.475	103.183	0.46	97.1992					0.46	0.96981	0.46	0.90969	0.46	1.06909	0.475	1.00069	0.46	1.06224
			0.465	107.931	0.465	115.747	0.465	96.0927	0.48	102.755	0.465	96.6488					0.465	0.97233	0.465	0.91159	0.465	1.07538	0.48	1.00537	0.465	1.06721
			0.47	107.53	0.47	115.446	0.47	95.5189	0.485	102.31	0.47	96.1033					0.47	0.97653	0.47	0.91396	0.47	1.08033	0.485	1.00956	0.47	1.07294
			0.475	107.147	0.475	115.145	0.475	94.9361	0.49	101.855	0.475	95.5329					0.475	0.97951	0.475	0.91644	0.475	1.0868	0.49	1.01227	0.475	1.07925
			0.48	106.746	0.48	114.844	0.48	94.3281	0.495	101.382	0.48	94.9625					0.48	0.98306	0.48	0.91856	0.48	1.09222	0.495	1.0182	0.48	1.08421
			0.485	106.336	0.485	114.551	0.485	93.7202	0.5	100.9	0.485	94.383					0.485	0.98735	0.485	0.92127	0.485	1.09841	0.5	1.02069	0.485	1.09071
			0.49	105.934	0.49	114.25	0.49	93.1223	0.505	100.436	0.49	93.7786					0.49	0.98968	0.49	0.92312	0.49	1.10612	0.505	1.02569	0.49	1.09615
			0.495	105.533	0.495	113.949	0.495	92.5124	0.51	99.9453	0.495	93.1742					0.495	0.99416	0.495	0.92611	0.495	1.11183	0.51	1.02988	0.495	1.10236
			0.5	105.123	0.5	113.648	0.5	91.9185	0.515	99.4907	0.5	92.5798					0.5	0.99817	0.5	0.9274	0.5	1.1183	0.515	1.03397	0.5	1.1101
			0.505	104.713	0.505	113.339	0.505	91.3427	0.52	99.0178	0.505	91.9734					0.505	1.00059	0.505	0.93079	0.505	1.12516	0.52	1.0388	0.505	1.11583
			0.51	104.303	0.51	113.038	0.51	90.7559	0.525	98.5722	0.51	91.383					0.51	1.00517	0.51	0.93173	0.51	1.13125	0.525	1.04316	0.51	1.12233
			0.515	103.883	0.515	112.729	0.515	90.1419	0.53	98.1266	0.515	90.8106					0.515	1.00899	0.515	0.93528	0.515	1.13829	0.53	1.04844	0.515	1.1292
			0.52	103.464	0.52	112.428	0.52	89.5279	0.535	97.6811	0.52	90.2272					0.52	1.01216	0.52	0.93644	0.52	1.14505	0.535	1.05311	0.52	1.13532
			0.525	103.036	0.525	112.118	0.525	88.9079	0.54	97.2446	0.525	89.6168					0.525	1.01683	0.525	0.93967	0.525	1.15143	0.54	1.05612	0.525	1.14239
			0.53	102.607	0.53	111.817	0.53	88.2578	0.545	96.7717	0.53	89.0064					0.53	1.02056	0.53	0.94146	0.53	1.15828	0.545	1.06244	0.53	1.14917
			0.535	102.17	0.535	111.508	0.535	87.5976	0.55	96.2898	0.535	88.39					0.535	1.02429	0.535	0.94412	0.535	1.16494	0.55	1.06597	0.535	1.15557
			0.54	101.732	0.54	111.199	0.54	86.9776	0.555	95.8169	0.54	87.7436					0.54	1.02923	0.54	0.94662	0.54	1.17418	0.555	1.07146	0.54	1.16245
			0.545	101.295	0.545	110.882	0.545	86.3486	0.56	95.3259	0.545	87.0873					0.545	1.03297	0.545	0.94883	0.545	1.18055	0.56	1.07664	0.545	1.16913
			0.55	100.857	0.55	110.564	0.55	85.7235	0.565	94.8348	0.55	86.4709					0.55	1.03651	0.55	0.95187	0.55	1.18836	0.565	1.08069	0.55	1.1784
			0.555	100.401	0.555	110.255	0.555	85.1277	0.57	94.3529	0.555	85.8455					0.555	1.04155	0.555	0.95362	0.555	1.19721	0.57	1.0867	0.555	1.1848
			0.56	99.9545	0.56	109.93	0.56	84.5227	0.575	93.8619	0.56	85.2241					0.56	1.04547	0.56	0.9572	0.56	1.20521	0.575	1.09116	0.56	1.19263
			0.565	99.5078	0.565	109.621	0.565	83.9057	0.58	93.3981	0.565	84.6317					0.565	1.0491	0.565	0.95852	0.565	1.21444	0.58	1.09613	0.565	1.20152
			0.57	99.052	0.57	109.295	0.57	83.2616	0.585	92.9343	0.57	84.0303					0.57	1.05433	0.57	0.96183	0.57	1.22263	0.585	1.10215	0.57	1.20954
			0.575	98.5963	0.575	108.97	0.575	82.5884	0.59	92.4615	0.575	83.4169					0.575	1.05853	0.575	0.96393	0.575	1.2311	0.59	1.10588	0.575	1.21881
			0.58	98.1405	0.58	108.644	0.58	81.9201	0.595	91.9886	0.58	82.7766					0.58	1.06226	0.58	0.96727	0.58	1.24138	0.595	1.11169	0.58	1.22702
			0.585	97.6756	0.585	108.319	0.585	81.278	0.6	91.4885	0.585	82.1072					0.585	1.06767	0.585	0.96996	0.585	1.24937	0.6	1.11801	0.585	1.23552
			0.59	97.2198	0.59	107.985	0.59	80.6279	0.605	90.9974	0.59	81.4429					0.59	1.07243	0.59	0.97254	0.59	1.25737	0.605	1.12091	0.59	1.24584
			0.595	96.7549	0.595	107.66	0.595	80.0039	0.61	90.5055	0.595	80.8046					0.595	1.07606	0.595	0.976	0.595	1.26612	0.61	1.12744	0.595	1.25387
			0.6	96.29	0.6	107.326	0.6	79.3919	0.615	90.0035	0.6	80.1582					0.6	1.08175	0.6	0.97827	0.6	1.27869	0.615	1.13387	0.6	1.26189
			0.605	95.8251	0.605	107.001	0.605	78.7297	0.62	89.497	0.605	79.5378					0.605	1.08707	0.605	0.98193	0.605	1.28916	0.62	1.13968	0.605	1.27068
			0.61	95.3602	0.61	106.667	0.61	78.0283	0.625	88.9924	0.61	78.9294					0.61	1.09099	0.61	0.98337	0.61	1.29915	0.625	1.14704	0.61	1.28329
			0.615	94.8861	0.615	106.334	0.615	77.3299	0.63	88.4749	0.615	78.2711					0.615	1.09659	0.615	0.98731	0.615	1.30943	0.63	1.15284	0.615	1.29379
			0.62	94.4121	0.62	106.008	0.62	76.6185	0.635	87.9739	0.62	77.5738					0.62	1.10246	0.62	0.9897	0.62	1.31819	0.635	1.15823	0.62	1.30383
			0.625	93.9381	0.625	105.675	0.625	75.9081	0.64	87.4774	0.625	76.8795					0.625	1.10694	0.625	0.99267	0.625	1.33066	0.64	1.16445	0.625	1.31414
			0.63	93.4732	0.63	105.349	0.63	75.2177	0.645	86.9582	0.63	76.1722					0.63	1.11189	0.63	0.99589	0.63	1.34122	0.645	1.1713	0.63	1.32293
			0.635	92.9992	0.635	105.015	0.635	74.5073	0.65	86.4389	0.635	75.4659					0.635	1.11795	0.635	0.99791	0.635	1.35341	0.65	1.17669	0.635	1.33544
			0.64	92.5251	0.64	104.682	0.64	73.7637	0.655	85.9115	0.64	74.7796					0.64	1.12336	0.64	1.00173	0.64	1.36473	0.655	1.18374	0.64	1.34605
			0.645	92.0511	0.645	104.356	0.645	73.0121	0.66	85.3614	0.645	74.0733					0.645	1.12737	0.645	1.0036	0.645	1.37834	0.66	1.18965	0.645	1.35827
			0.65	91.5771	0.65	104.015	0.65	72.2353	0.665	84.8112	0.65	73.334					0.65	1.13325	0.65	1.00725	0.65	1.39081	0.665	1.19639	0.65	1.36964
			0.655	91.0967	0.655	103.681	0.655	71.4837	0.67	84.2702	0.655	72.5867					0.655	1.13941	0.655	1.01032	0.655	1.40195	0.67	1.20478	0.655	1.3833
			0.66	90.6181	0.66	103.348	0.66	70.7371	0.675	83.7182	0.66	71.8145					0.66	1.14491	0.66	1.01308	0.66	1.41404	0.675	1.211	0.66	1.39582
			0.665	90.1395	0.665	102.998	0.665	69.9834	0.68	83.1808	0.665	71.0673					0.665	1.14967	0.665	1.01724	0.665	1.42793	0.68	1.21805	0.665	1.40699
			0.67	89.6528	0.67	102.664	0.67	69.2649	0.685	82.6597	0.67	70.325					0.67	1.15629	0.67	1.01883	0.67	1.44335	0.685	1.22552	0.67	1.41912
			0.675	89.1642	0.675	102.314	0.675	68.5083	0.69	82.1287	0.675	69.5757					0.675	1.16319	0.675	1.02309	0.675	1.45935	0.69	1.23215	0.675	1.43307
			0.68	88.6746	0.68	101.972	0.68	67.7808	0.695	81.5731	0.68	68.8614					0.68	1.16907	0.68	1.02583	0.68	1.47429	0.695	1.23983	0.68	1.44855
			0.685	88.1815	0.685	101.623	0.685	67.0161	0.7	81.0174	0.685	68.1092					0.685	1.17429	0.685	1.02902	0.685	1.49095	0.7	1.24719	0.685	1.46459
			0.69	87.6774	0.69	101.273	0.69	66.2554	0.705	80.4564	0.69	67.3859					0.69	1.18138	0.69	1.03297	0.69	1.50836	0.705	1.25413	0.69	1.47959
			0.695	87.1651	0.695	100.923	0.695	65.4726	0.71	79.868	0.695	66.6257					0.695	1.18857	0.695	1.03495	0.695	1.52464	0.71	1.2616	0.695	1.49631
			0.7	86.6537	0.7	100.565	0.7	64.7099	0.715	79.2706	0.7	65.8694					0.7	1.19472	0.7	1.03952	0.7	1.54101	0.715	1.26885	0.7	1.51379
			0.705	86.1395	0.705	100.223	0.705	63.9161	0.72	78.7095	0.705	65.0912					0.705	1.20004	0.705	1.04222	0.705	1.55738	0.72	1.27891	0.705	1.53012
			0.71	85.6172	0.71	99.8652	0.71	63.1132	0.725	78.1403	0.71	64.3329					0.71	1.20732	0.71	1.04575	0.71	1.57518	0.725	1.28586	0.71	1.54655
			0.715	85.0867	0.715	99.5072	0.715	62.244	0.73	77.5747	0.715	63.5437					0.715	1.21506	0.715	1.04979	0.715	1.59479	0.73	1.29436	0.715	1.56299
			0.72	84.5507	0.72	99.1573	0.72	61.3838	0.735	77.0355	0.72	62.7455					0.72	1.22215	0.72	1.05208	0.72	1.61573	0.735	1.304	0.72	1.58085
			0.725	84.0147	0.725	98.8075	0.725	60.5187	0.74	76.488	0.725	61.8814					0.725	1.2284	0.725	1.05643	0.725	1.64	0.74	1.31271	0.725	1.60053
			0.73	83.4796	0.73	98.4576	0.73	59.6515	0.745	75.9297	0.73	61.0262					0.73	1.2353	0.73	1.05965	0.73	1.66218	0.745	1.32276	0.73	1.62154
			0.735	82.9335	0.735	98.1077	0.735	58.7571	0.75	75.3468	0.735	60.1661					0.735	1.24323	0.735	1.06318	0.735	1.68474	0.75	1.33168	0.735	1.6459
			0.74	82.3793	0.74	97.7497	0.74	57.898	0.755	74.7376	0.74	59.304					0.74	1.25163	0.74	1.06764	0.74	1.70891	0.755	1.34091	0.74	1.66816
			0.745	81.8333	0.745	97.3999	0.745	56.9866	0.76	74.1329	0.745	58.4148					0.745	1.25993	0.745	1.07013	0.745	1.73328	0.76	1.3521	0.745	1.6908
			0.75	81.2945	0.75	97.0419	0.75	56.037	0.765	73.5518	0.75	57.5607					0.75	1.26702	0.75	1.0748	0.75	1.76003	0.765	1.36081	0.75	1.71506
			0.755	80.753	0.755	96.6839	0.755	55.0763	0.77	72.9634	0.755	56.6546					0.755	1.2742	0.755	1.07864	0.755	1.78202	0.77	1.36952	0.755	1.73952
			0.76	80.2052	0.76	96.334	0.76	54.1257	0.775	72.3988	0.76	55.7105					0.76	1.28325	0.76	1.08144	0.76	1.80695	0.775	1.37906	0.76	1.76636
			0.765	79.6537	0.765	95.976	0.765	53.1983	0.78	71.845	0.765	54.7555					0.765	1.29202	0.765	1.08611	0.765	1.8357	0.78	1.39274	0.765	1.78842
			0.77	79.0867	0.77	95.6343	0.77	52.1994	0.785	71.2457	0.77	53.8104					0.77	1.3006	0.77	1.08943	0.77	1.87158	0.785	1.40415	0.77	1.81345
			0.775	78.5178	0.775	95.2763	0.775	51.1805	0.79	70.611	0.775	52.8883					0.775	1.309	0.775	1.09337	0.775	1.90927	0.79	1.41503	0.775	1.8423
			0.78	77.949	0.78	94.9102	0.78	50.1535	0.795	69.979	0.78	51.8953					0.78	1.31693	0.78	1.09814	0.78	1.94069	0.795	1.42623	0.78	1.87831
			0.785	77.3747	0.785	94.5522	0.785	49.1627	0.8	69.3352	0.785	50.8823					0.785	1.32542	0.785	1.10074	0.785	1.96762	0.8	1.43577	0.785	1.91614
			0.79	76.7913	0.79	94.1942	0.79	48.1317	0.805	68.6923	0.79	49.8614					0.79	1.33521	0.79	1.10572	0.79	2.00903	0.805	1.44935	0.79	1.94767
			0.795	76.1951	0.795	93.828	0.795	47.0063	0.81	68.0676	0.795	48.8763					0.795	1.34557	0.795	1.11018	0.795	2.06471	0.81	1.46086	0.795	1.9747
			0.8	75.588	0.8	93.4619	0.8	45.7693	0.815	67.4247	0.8	47.8514					0.8	1.35658	0.8	1.11288	0.8	2.10478	0.815	1.47413	0.8	2.01625
			0.805	74.9882	0.805	93.0958	0.805	44.6067	0.82	66.7518	0.805	46.7325					0.805	1.36665	0.805	1.11796	0.805	2.14276	0.82	1.48646	0.805	2.07214
			0.81	74.3939	0.81	92.7215	0.815	42.3006	0.825	66.0716	0.81	45.5027					0.81	1.37682	0.81	1.12222	0.815	2.24717	0.825	1.50129	0.81	2.11235
			0.815	73.7986	0.815	92.3472	0.82	41.2173	0.83	65.3687	0.815	44.3469					0.815	1.3868	0.815	1.12574	0.82	2.31647	0.83	1.51487	0.815	2.15047
			0.82	73.2034	0.82	91.9648	0.825	40.1039	0.835	64.6885	0.825	42.0541					0.82	1.3966	0.82	1.13093	0.825	2.37443	0.835	1.527	0.825	2.25526
			0.825	72.6017	0.825	91.5824	0.83	38.8891	0.84	64.0128	0.83	40.9772					0.825	1.40677	0.825	1.13508	0.83	2.44144	0.84	1.54017	0.83	2.3248
			0.83	71.9891	0.83	91.1919	0.835	37.5295	0.845	63.3308	0.835	39.8703					0.83	1.41787	0.83	1.13923	0.835	2.51254	0.845	1.5553	0.835	2.38297
			0.835	71.3747	0.835	90.8013	0.84	36.1297	0.85	62.6807	0.84	38.6625					0.835	1.42953	0.835	1.14473	0.84	2.59811	0.85	1.5721	0.84	2.45022
			0.84	70.753	0.84	90.4108	0.845	34.6978	0.855	61.9959	0.845	37.3109					0.84	1.44165	0.84	1.14888	0.845	2.67578	0.855	1.58951	0.845	2.52158
			0.845	70.1213	0.845	90.0202	0.85	32.9815	0.86	61.3376	0.85	35.9192					0.845	1.45406	0.845	1.15282	0.85	2.80019	0.86	1.60579	0.85	2.60746
			0.85	69.4677	0.85	89.6134	0.855	31.3064	0.865	60.6456	0.855	34.4957					0.85	1.46722	0.85	1.15843	0.855	2.92031	0.865	1.62393	0.855	2.68541
			0.855	68.8059	0.855	89.2147	0.86	29.7077	0.87	59.9572	0.86	32.7894					0.855	1.48065	0.855	1.16278	0.86	3.04624	0.87	1.64291	0.86	2.81026
			0.86	68.1459	0.86	88.8161	0.865	26.7333	0.875	59.2488	0.865	31.124					0.86	1.49418	0.86	1.16683	0.865	3.11753	0.875	1.66063	0.865	2.93081
			0.865	67.475	0.865	88.4092	0.87	26.4881	0.88	58.5586	0.87	29.5346					0.865	1.50807	0.865	1.17264	0.87	3.35663	0.88	1.67847	0.87	3.05719
			0.87	66.7968	0.87	88.0024	0.875	24.5547	0.885	57.8402	0.875	26.5775					0.87	1.52188	0.87	1.17731	0.875	3.58069	0.885	1.6963	0.875	3.12874
			0.875	66.1012	0.875	87.5956	0.88	21.7562	0.89	57.1137	0.88	26.3338					0.875	1.53625	0.875	1.18146	0.88	3.86176	0.89	1.71568	0.88	3.3687
			0.88	65.4112	0.88	87.1807	0.885	20.1062	0.895	56.3271	0.885	24.4117					0.88	1.55117	0.88	1.18748	0.885	4.27457	0.895	1.73704	0.885	3.59357
			0.885	64.7229	0.885	86.7738	0.89	17.1479	0.9	55.5487	0.89	21.6295					0.885	1.56629	0.885	1.19277	0.89	4.74439	0.9	1.75985	0.89	3.87565
			0.89	64.0292	0.89	86.3589	0.895	14.065	0.905	54.7658	0.895	19.9891					0.89	1.58196	0.89	1.19682	0.895	5.60742	0.905	1.78629	0.895	4.28995
			0.895	63.3209	0.895	85.9439	0.9	9.80099	0.91	53.981	0.9	17.048					0.895	1.59894	0.895	1.20314	0.9	6.98414	0.91	1.81044	0.9	4.76146
			0.9	62.6117	0.9	85.529			0.915	53.1717	0.905	13.9831					0.9	1.6161	0.9	1.20906			0.915	1.83501	0.905	5.62759
			0.905	61.9043	0.905	85.114			0.92	52.3942	0.91	9.7439					0.905	1.63411	0.905	1.21342			0.92	1.86134	0.91	7.00927
			0.91	61.1851	0.91	84.6909			0.925	51.5695							0.91	1.65211	0.91	1.21964			0.925	1.88788
			0.915	60.4522	0.915	84.2679			0.93	50.7101							0.915	1.67011	0.915	1.22618			0.93	1.91702
			0.92	59.6992	0.92	83.8448			0.935	49.8408							0.92	1.68896	0.92	1.23116			0.935	1.94097
			0.925	58.9253	0.925	83.4298			0.94	48.9806							0.925	1.70864	0.925	1.23666			0.94	1.96813
			0.93	58.1404	0.93	83.0067			0.945	48.1412							0.93	1.72907	0.93	1.2434			0.945	1.99944
			0.935	57.341	0.935	82.5836			0.95	47.2374							0.935	1.75137	0.935	1.24942			0.95	2.03852
			0.94	56.4094	0.94	82.1606			0.955	46.3153							0.94	1.77655	0.94	1.25388			0.955	2.07958
			0.945	55.5944	0.945	81.7375			0.96	45.386							0.945	1.80156	0.945	1.26042			0.96	2.11379
			0.95	54.7968	0.95	81.3087			0.965	44.4894							0.95	1.82712	0.95	1.26726			0.965	2.14313
			0.955	54.011	0.955	80.8815			0.97	43.5564							0.955	1.85174	0.955	1.27339			0.97	2.18823
			0.96	53.2343	0.96	80.4544			0.975	42.5379							0.96	1.87646	0.96	1.27868			0.975	2.24887
			0.965	52.4613	0.965	80.0199			0.98	41.4185							0.965	1.90492	0.965	1.28604			0.98	2.29252
			0.97	51.6892	0.97	79.5838			0.985	40.3664							0.97	1.93831	0.97	1.29372			0.985	2.33389
			0.975	50.9125	0.975	79.1469			0.995	38.2795							0.975	1.97115	0.975	1.30026			0.995	2.44762
			0.98	50.1268	0.98	78.7067			1	37.2992							0.98	1.99494	0.98	1.30607			1	2.52309
			0.985	49.3282	0.985	78.2567			1.005	36.2917							0.985	2.02768	0.985	1.31395			1.005	2.58623
			0.99	48.5133	0.99	77.7995			1.01	35.1923							0.99	2.06332	0.99	1.32194			1.01	2.65921
			0.995	47.6764	0.995	77.343			1.015	33.962							0.995	2.09895	0.995	1.32879			1.015	2.73666
			1	46.8141	1	76.8842			1.02	32.6952							1	2.14215	1	1.33471			1.02	2.82986
			1.005	45.9216	1.005	76.4179			1.025	31.3994							1.005	2.19224	1.005	1.3428			1.025	2.91445
			1.01	44.9955	1.01	75.9444			1.03	29.8463							1.01	2.22974	1.01	1.35141			1.03	3.04996
			1.015	44.0301	1.015	75.466			1.035	28.3304							1.015	2.28553	1.015	1.3593			1.035	3.18079
			1.02	43.0228	1.02	74.9876			1.04	26.8837							1.02	2.32517	1.02	1.36625			1.04	3.31795
			1.025	41.969	1.025	74.51			1.045	24.192							1.025	2.3762	1.025	1.37393			1.045	3.3956
			1.03	40.8633	1.03	74.0226			1.05	23.9701							1.03	2.43031	1.03	1.38274			1.05	3.65603
			1.035	39.7019	1.035	73.5279			1.055	22.2206							1.035	2.48843	1.035	1.39208			1.055	3.90007
			1.04	38.4813	1.04	73.0405			1.06	19.6881							1.04	2.53843	1.04	1.40132			1.06	4.20622
			1.045	37.1969	1.045	72.5597			1.065	18.1949							1.045	2.62145	1.045	1.4092			1.065	4.65585
			1.05	35.8441	1.05	72.0764			1.07	15.5178							1.05	2.73592	1.05	1.41719			1.07	5.16758
			1.055	34.4184	1.055	71.5874			1.075	12.728							1.055	2.86185	1.055	1.42726			1.075	6.10758
			1.06	32.9162	1.06	71.0952			1.08	8.86932							1.06	2.94656	1.06	1.43701			1.08	7.60711
			1.065	31.3328	1.065	70.5891											1.065	3.06998	1.065	1.44655
			1.07	29.6646	1.07	70.0814											1.07	3.21532	1.07	1.45589
			1.075	27.907	1.075	69.5737											1.075	3.4185	1.075	1.46471
			1.08	26.0547	1.08	69.0611											1.08	3.61514	1.08	1.47415
			1.085	24.1048	1.085	68.5404											1.085	3.84388	1.085	1.48505
			1.09	22.0529	1.09	68.0082											1.09	4.23727	1.09	1.49656
			1.095	19.8943	1.095	67.4664											1.095	4.67367	1.095	1.50881
					1.1	66.931													1.1	1.52001
					1.105	66.4005													1.105	1.53132
					1.11	65.8692													1.11	1.54242
					1.115	65.3379													1.115	1.55332
					1.12	64.8009													1.12	1.56463
					1.125	64.2541													1.125	1.57697
					1.13	63.7058													1.13	1.58994
					1.135	63.1508													1.135	1.60343
					1.14	62.587													1.14	1.61723
					1.145	62.0036													1.145	1.63186
					1.15	61.4129													1.15	1.6468
					1.155	60.8239													1.155	1.66185
					1.16	60.225													1.16	1.67731
					1.165	59.6197													1.165	1.69266
					1.17	58.9989													1.17	1.70864
					1.175	58.383													1.175	1.72524
					1.18	57.7687													1.18	1.74205
					1.185	57.1495													1.185	1.75948
					1.19	56.5173													1.19	1.77836
					1.195	55.8843													1.195	1.79745
					1.2	55.2529													1.2	1.81748
					1.205	54.611													1.205	1.8375
					1.21	53.9568													1.21	1.85753
					1.215	53.2848													1.215	1.87849
					1.22	52.594													1.22	1.90038
					1.225	51.8934													1.225	1.9231
					1.23	51.1799													1.23	1.9479
					1.235	50.3484													1.235	1.97591
					1.24	49.621													1.24	2.00372
					1.245	48.909													1.245	2.03215
					1.25	48.2077													1.25	2.05954
					1.255	47.5145													1.255	2.08703
					1.26	46.8245													1.26	2.11868
					1.265	46.1354													1.265	2.15582
					1.27	45.4421													1.27	2.19235
					1.275	44.7408													1.275	2.2188
					1.28	44.0281													1.28	2.25522
					1.285	43.3007													1.285	2.29486
					1.29	42.5538													1.29	2.33449
					1.295	41.7841													1.295	2.38253
					1.3	40.9875													1.3	2.43824
					1.305	40.1609													1.305	2.47995
					1.31	39.2992													1.31	2.542
					1.315	38.4002													1.315	2.5861
					1.32	37.4596													1.32	2.64285
					1.325	36.4727													1.325	2.70303
					1.33	35.4361													1.33	2.76767
					1.335	34.3467													1.335	2.82328
					1.34	33.2002													1.34	2.91562
					1.345	31.9928													1.345	3.04293
					1.35	30.7203													1.35	3.183
					1.355	29.3794													1.355	3.27721
					1.36	27.9662													1.36	3.41448
					1.365	26.4772													1.365	3.57613
					1.37	24.9085													1.37	3.80211
					1.375	23.2552													1.375	4.02082
					1.38	21.5149													1.38	4.27523
					1.385	19.6834													1.385	4.71276
					1.39	17.7567													1.39	5.19813

## Sheet: Fig. 3b
t = 0s				t = 0.05s				t = 0.10s				t = 0.15s				t = 0.20s				t = 0.25s				t = 0.30s				t = 0.35s				t = 0.40s
x(mm)	y(mm)	z(mm)		x(mm)	y(mm)	z(mm)		x(mm)	y(mm)	z(mm)		x(mm)	y(mm)	z(mm)		x(mm)	y(mm)	z(mm)		x(mm)	y(mm)	z(mm)		x(mm)	y(mm)	z(mm)		x(mm)	y(mm)	z(mm)		x(mm)	y(mm)	z(mm)
0.033951	-0.133752	-0.012735		-0.00797761	-0.128169	0.00438256		-0.0578384	-0.12422	0.0173195		-0.129329	-0.0953589	0.0916421		-0.215967	-0.111882	0.0653768		-0.302115	-0.133705	0.00614123		-0.373753	-0.150667	-0.0863172		-0.415831	-0.160046	-0.202949		-0.43149	-0.162692	-0.335287
0.035921	-0.133552	-0.008834		-0.00662306	-0.128019	0.00851528		-0.0569621	-0.124106	0.0215736		-0.1301	-0.0929285	0.0933709		-0.21682	-0.110247	0.066577		-0.299893	-0.135964	0.00419003		-0.376816	-0.147767	-0.0850292		-0.418875	-0.157685	-0.202381		-0.434191	-0.160843	-0.335203
0.037854	-0.133219	-0.004923		-0.0052512	-0.127698	0.0126501		-0.056095	-0.123764	0.0255749		-0.132331	-0.087324	0.0974032		-0.219091	-0.10647	0.0694456		-0.297593	-0.138004	0.00207299		-0.379903	-0.144415	-0.0838207		-0.4222	-0.154647	-0.201792		-0.437591	-0.158009	-0.33512
0.039751	-0.132753	-0.001008		-0.00317879	-0.126893	0.0187723		-0.0553231	-0.123258	0.0295776		-0.133771	-0.0830602	0.0997026		-0.220665	-0.103341	0.0713071		-0.295419	-0.139788	-9.50956e-06		-0.382126	-0.141729	-0.0830118		-0.424506	-0.152219	-0.201395		-0.439621	-0.155992	-0.33508
0.041607	-0.132155	0.002909		-0.0023681	-0.126416	0.0219168		-0.0549832	-0.122919	0.031929		-0.136268	-0.076941	0.103031		-0.222992	-0.0989725	0.0737328		-0.2923	-0.142172	-0.00318102		-0.384352	-0.138444	-0.0823027		-0.428221	-0.147037	-0.200884		-0.442847	-0.151885	-0.335078
0.043422	-0.131424	0.006822		-0.00124355	-0.125613	0.0261359		-0.0543037	-0.122124	0.0363521		-0.138446	-0.0705045	0.105394		-0.224567	-0.0955241	0.0751663		-0.287198	-0.144824	-0.00864623		-0.38607	-0.135303	-0.0818567		-0.429911	-0.144077	-0.200703		-0.444518	-0.149214	-0.335104
0.045194	-0.130563	0.010729		-0.000133057	-0.124634	0.0302087		-0.0536083	-0.12115	0.0406881		-0.13905	-0.0683447	0.10595		-0.226461	-0.090733	0.0765772		-0.28406	-0.146005	-0.0122136		-0.387792	-0.13197	-0.0814657		-0.4321	-0.139367	-0.200523		-0.446471	-0.145353	-0.335157
0.046921	-0.129572	0.014625		0.000999724	-0.123455	0.0342336		-0.0529748	-0.120008	0.0449375		-0.141069	-0.0625259	0.107609		-0.228245	-0.0868083	0.0777097		-0.282188	-0.146581	-0.0143943		-0.390234	-0.126513	-0.0810564		-0.433455	-0.134995	-0.200548		-0.447764	-0.141737	-0.335253
0.048601	-0.128452	0.018507		0.00270775	-0.121405	0.0400455		-0.0523118	-0.118545	0.0490735		-0.14242	-0.058018	0.108345		-0.229549	-0.083429	0.0783422		-0.278083	-0.147208	-0.0193214		-0.391695	-0.121499	-0.0810981		-0.434305	-0.131383	-0.200629		-0.448639	-0.138377	-0.33535
0.050232	-0.127204	0.02237		0.0033625	-0.120359	0.043024		-0.0520001	-0.117384	0.0525765		-0.144762	-0.0519601	0.109497		-0.231324	-0.0790205	0.0790159		-0.276232	-0.147203	-0.0216186		-0.392559	-0.117553	-0.0813012		-0.435045	-0.12685	-0.200808		-0.449255	-0.134654	-0.335477
0.051813	-0.125828	0.026211		0.00432616	-0.118737	0.0471221		-0.0517081	-0.116072	0.0560246		-0.147175	-0.044314	0.109696		-0.233688	-0.0716855	0.0791897		-0.273876	-0.14705	-0.0245817		-0.393376	-0.112377	-0.0817816		-0.435217	-0.123414	-0.20106		-0.449432	-0.131606	-0.335608
0.053343	-0.124328	0.030025		0.00529237	-0.116979	0.0510435		-0.0514113	-0.114589	0.0593995		-0.147753	-0.0420803	0.109512		-0.234329	-0.0691311	0.0789799		-0.269267	-0.145823	-0.0307093		-0.393536	-0.108626	-0.0823675		-0.435252	-0.121008	-0.201253		-0.449431	-0.129479	-0.335708
0.05482	-0.122703	0.03381		0.00675006	-0.114142	0.0565724		-0.0512343	-0.11299	0.0627306		-0.149828	-0.0359761	0.109218		-0.235579	-0.064745	0.0786065		-0.265037	-0.143567	-0.036743		-0.393614	-0.105991	-0.082813		-0.434845	-0.116297	-0.201773		-0.449069	-0.125622	-0.335918
0.056242	-0.120956	0.037561		0.00727776	-0.112733	0.0594739		-0.0512079	-0.112008	0.064926		-0.151102	-0.0316634	0.108533		-0.236337	-0.0613918	0.078033		-0.263097	-0.142065	-0.0397128		-0.39322	-0.100746	-0.083995		-0.433898	-0.111127	-0.20247		-0.448206	-0.121403	-0.336185
0.057608	-0.119089	0.041275		0.00803547	-0.110605	0.0633938		-0.0511301	-0.10986	0.0691653		-0.15313	-0.026207	0.107711		-0.238261	-0.0538917	0.0764		-0.25944	-0.138207	-0.0456482		-0.393011	-0.0986229	-0.0845129		-0.432877	-0.107868	-0.203038		-0.447274	-0.118558	-0.336394
0.058916	-0.117103	0.044947		0.00876705	-0.108341	0.0670827		-0.0510673	-0.108217	0.0720343		-0.155071	-0.0195661	0.105736		-0.239025	-0.0499799	0.0750357		-0.259165	-0.137864	-0.0461264		-0.391325	-0.0914079	-0.0868074		-0.431934	-0.105328	-0.203514		-0.446102	-0.115694	-0.336612
0.060166	-0.115	0.048575		0.00949397	-0.105851	0.0706896		-0.0509841	-0.106445	0.0748229		-0.15561	-0.0172535	0.104804		-0.239104	-0.0494066	0.0747939		-0.256033	-0.133135	-0.0517015		-0.390575	-0.0890653	-0.0876781		-0.431393	-0.103994	-0.203768		-0.445541	-0.114454	-0.336698
0.061356	-0.112782	0.052154		0.0105374	-0.101823	0.0757336		-0.0508639	-0.104554	0.0775112		-0.156349	-0.0149483	0.104011		-0.23927	-0.0488259	0.0746067		-0.255571	-0.132281	-0.0526087		-0.390125	-0.0877094	-0.0881871		-0.429162	-0.0996699	-0.204732		-0.44384	-0.111358	-0.336937
0.062484	-0.110453	0.055681		0.0107935	-0.0999736	0.0782507		-0.0508307	-0.102558	0.0801265		-0.158233	-0.00801172	0.100794		-0.240221	-0.0445588	0.072891		-0.253488	-0.127631	-0.0568086		-0.387733	-0.0824809	-0.0905088		-0.427373	-0.0969984	-0.20545		-0.442316	-0.109129	-0.337133
0.06355	-0.108013	0.059153		0.011183	-0.0972528	0.0816092		-0.0509123	-0.100772	0.0826686		-0.158821	-0.00545348	0.0992763		-0.24085	-0.0404758	0.0707938		-0.252339	-0.12428	-0.0595015		-0.385945	-0.079649	-0.0920551		-0.424606	-0.0934575	-0.206471		-0.439676	-0.105917	-0.337455
0.064553	-0.105465	0.062565		0.0115769	-0.094364	0.0848235		-0.051033	-0.0988843	0.0851339		-0.160362	-0.000486498	0.096493		-0.240983	-0.0391599	0.0700114		-0.251235	-0.119769	-0.0624147		-0.383508	-0.0762951	-0.0940642		-0.421972	-0.0906369	-0.207375		-0.434751	-0.101436	-0.337976
0.065492	-0.102812	0.065916		0.0121896	-0.0895671	0.0894701		-0.0511795	-0.0969054	0.0875226		-0.161511	0.00458459	0.0928149		-0.241303	-0.0374313	0.0690556		-0.250805	-0.117442	-0.0638055		-0.380892	-0.0732584	-0.0961219		-0.419078	-0.0881486	-0.208344		-0.430606	-0.0987415	-0.33837
0.066365	-0.100057	0.0692		0.0123007	-0.0872194	0.0919671		-0.0514909	-0.0926138	0.0919932		-0.161924	0.00697568	0.0907613		-0.241976	-0.0305373	0.0643053		-0.250502	-0.115432	-0.0649549		-0.377979	-0.0706284	-0.098297		-0.414834	-0.085157	-0.209685		-0.428506	-0.0976447	-0.33856
0.067172	-0.097202	0.072416		0.0124266	-0.0839028	0.0951335		-0.0518323	-0.0905512	0.0943872		-0.162849	0.01126	0.0870016		-0.241963	-0.0282695	0.0623758		-0.250245	-0.112856	-0.0661513		-0.374352	-0.0679183	-0.100884		-0.412457	-0.0837714	-0.210397		-0.424712	-0.0961087	-0.338894
0.067913	-0.09425	0.07556		0.0124804	-0.0809016	0.0977022		-0.0522724	-0.0883908	0.0966837		-0.163989	0.0152275	0.082957		-0.241992	-0.0243204	0.0587878		-0.250032	-0.109005	-0.0678189		-0.372032	-0.0664607	-0.10247		-0.407824	-0.0817235	-0.211763		-0.41795	-0.0944501	-0.339404
0.068585	-0.091204	0.078628		0.012505	-0.0777721	0.100111		-0.0527269	-0.0861433	0.0988931		-0.165359	0.019493	0.0784261		-0.242098	-0.0226058	0.057178		-0.25003	-0.104697	-0.0695198		-0.367198	-0.0642387	-0.105683		-0.400573	-0.0797988	-0.213764		-0.413624	-0.0940708	-0.339693
0.069189	-0.088067	0.081618		0.0125213	-0.0746306	0.102252		-0.0531723	-0.0837685	0.10096		-0.166315	0.0233106	0.0734241		-0.241963	-0.0180861	0.0521934		-0.250074	-0.103733	-0.0698022		-0.360547	-0.062407	-0.10986		-0.395271	-0.0791509	-0.215089		-0.407787	-0.0944357	-0.340069
0.069725	-0.084843	0.084526		0.0124017	-0.0714292	0.104301		-0.0536436	-0.081289	0.102896		-0.16659	0.0250558	0.0707804		-0.241492	-0.0151032	0.0481164		-0.250385	-0.0995503	-0.0709852		-0.354922	-0.0618391	-0.113142		-0.38857	-0.0793745	-0.216783		-0.405659	-0.0947882	-0.340188
0.07019	-0.081533	0.08735		0.0121725	-0.0684111	0.106446		-0.054176	-0.0787279	0.104711		-0.167047	0.0270141	0.0677245		-0.241139	-0.0130569	0.0450283		-0.250702	-0.0967836	-0.0717013		-0.348825	-0.0622236	-0.116652		-0.386098	-0.0797058	-0.217359		-0.400942	-0.0960664	-0.34045
0.070586	-0.078143	0.090087		0.0118203	-0.0653074	0.108444		-0.0554424	-0.0739917	0.108149		-0.167513	0.0287771	0.064562		-0.240767	-0.0111872	0.0418334		-0.251186	-0.0935266	-0.0724821		-0.346426	-0.0626289	-0.117929		-0.380752	-0.0809896	-0.218635		-0.398583	-0.0969339	-0.340548
0.070911	-0.074675	0.092735		0.0111688	-0.0587532	0.111947		-0.0560594	-0.0714661	0.109692		-0.167984	0.0303747	0.0613109		-0.240084	-0.00846809	0.0364428		-0.251942	-0.0896287	-0.0729705		-0.341292	-0.0640252	-0.120662		-0.378052	-0.0819073	-0.219219		-0.393653	-0.0994141	-0.340753
0.071166	-0.071132	0.095289		0.0109296	-0.0553255	0.113386		-0.0566557	-0.068865	0.111112		-0.168987	0.0332904	0.0541852		-0.23906	-0.0063614	0.0309859		-0.252449	-0.0873712	-0.0732014		-0.338637	-0.0649879	-0.121959		-0.371777	-0.0849415	-0.220597		-0.390429	-0.101571	-0.340846
0.07135	-0.067518	0.097749		0.00996695	-0.0486944	0.11644		-0.0572207	-0.0662103	0.112388		-0.16928	0.0344684	0.0504695		-0.238387	-0.00525483	0.0274583		-0.253041	-0.0849663	-0.0734029		-0.331556	-0.0686217	-0.125447		-0.364912	-0.0899645	-0.221933		-0.387434	-0.104089	-0.34093
0.071462	-0.063837	0.100112		0.009504	-0.0452464	0.117668		-0.0593871	-0.0583008	0.116407		-0.169431	0.0354357	0.0467579		-0.237683	-0.00434731	0.0238796		-0.253837	-0.0820547	-0.0735911		-0.325004	-0.0737919	-0.128413		-0.361363	-0.0934637	-0.2225		-0.384602	-0.106978	-0.340948
0.071504	-0.060093	0.102374		0.00905564	-0.0417382	0.118723		-0.0608883	-0.052436	0.11847		-0.169723	0.0362352	0.0430218		-0.237041	-0.00371402	0.0208062		-0.253939	-0.0817194	-0.0735774		-0.321023	-0.0779519	-0.129963		-0.35846	-0.0970307	-0.222963		-0.381985	-0.110357	-0.340951
0.071474	-0.056288	0.104535		0.0086327	-0.0382182	0.119559		-0.0615762	-0.0495466	0.119219		-0.169979	0.0372943	0.0350185		-0.236338	-0.00321916	0.0177219		-0.254687	-0.0793331	-0.0735051		-0.318332	-0.0813627	-0.131017		-0.357175	-0.0988464	-0.22309		-0.380862	-0.112073	-0.340928
0.071373	-0.052427	0.106591		0.00814418	-0.0347008	0.120367		-0.0639153	-0.0416074	0.121489		-0.170072	0.0373888	0.0334181		-0.234665	-0.00266827	0.0114616		-0.255405	-0.0772299	-0.0734082		-0.317092	-0.0831222	-0.131375		-0.354409	-0.10358	-0.223351		-0.378638	-0.116298	-0.340861
0.0712	-0.048515	0.108542		0.00682851	-0.0281902	0.122261		-0.0652309	-0.0361331	0.12231		-0.170221	0.0374956	0.0287177		-0.234357	-0.00264543	0.0103233		-0.256465	-0.074397	-0.0732197		-0.314006	-0.0881995	-0.132234		-0.352873	-0.106844	-0.223376		-0.37745	-0.119217	-0.340769
0.070957	-0.044553	0.110384		0.00557875	-0.0214897	0.123444		-0.0675709	-0.0283663	0.123491		-0.170201	0.0373471	0.0244133		-0.233101	-0.00271273	0.00601558		-0.257335	-0.0722608	-0.0730285		-0.311025	-0.0947864	-0.132685		-0.350629	-0.113608	-0.223308		-0.375893	-0.125133	-0.340562
0.070643	-0.040548	0.112115		0.00480732	-0.0181293	0.123751		-0.0695053	-0.0215388	0.123574		-0.169952	0.0368141	0.0186423		-0.231828	-0.00301001	0.00204059		-0.258261	-0.0701452	-0.0727969		-0.309511	-0.0992566	-0.132831		-0.349777	-0.118153	-0.223036		-0.375355	-0.129094	-0.340347
0.070259	-0.036502	0.113736		0.00282629	-0.0111738	0.124969		-0.0702526	-0.0186454	0.123341		-0.16992	0.0365466	0.0170041		-0.231684	-0.00305213	0.00161162		-0.258658	-0.0692773	-0.0726946		-0.308312	-0.10431	-0.132511		-0.349383	-0.123249	-0.22266		-0.37526	-0.133112	-0.340121
0.069804	-0.032419	0.115242		0.00179314	-0.00761014	0.125239		-0.0728942	-0.0106248	0.12298		-0.169739	0.0356616	0.0125203		-0.231611	-0.00308276	0.00138307		-0.259141	-0.0682928	-0.0724747		-0.307474	-0.110018	-0.131972		-0.349584	-0.129071	-0.221945		-0.375716	-0.137741	-0.339846
0.06928	-0.028304	0.116634		0.00076345	-0.00403548	0.125297		-0.0746215	-0.0051625	0.121995		-0.169453	0.0345901	0.00832252		-0.230148	-0.00371827	-0.00288797		-0.260359	-0.0659324	-0.0719165		-0.307229	-0.116548	-0.130739		-0.350025	-0.132263	-0.221514		-0.37625	-0.14036	-0.33968
0.068687	-0.024161	0.11791		-0.000225115	-0.000475071	0.125141		-0.0771736	0.00166511	0.120887		-0.169251	0.0339442	0.00606567		-0.228826	-0.00445328	-0.00647459		-0.261816	-0.0633166	-0.0712193		-0.307389	-0.119903	-0.130025		-0.351902	-0.139683	-0.220044		-0.377898	-0.145441	-0.339337
0.068025	-0.019994	0.119068		-0.00135713	0.0030346	0.124879		-0.0795356	0.0083441	0.118803		-0.169183	0.033589	0.00511266		-0.22555	-0.0068039	-0.0145317		-0.262812	-0.0616447	-0.0707303		-0.308511	-0.127426	-0.127784		-0.35439	-0.145402	-0.218732		-0.379846	-0.149459	-0.339044
0.067296	-0.015807	0.120107		-0.00394397	0.00960348	0.124838		-0.0805571	0.011521	0.117431		-0.168822	0.031969	0.000942588		-0.224176	-0.00818632	-0.0176111		-0.263657	-0.0602892	-0.0701961		-0.309227	-0.130307	-0.126802		-0.356041	-0.148278	-0.218005		-0.381556	-0.152186	-0.338834
0.066499	-0.011605	0.121027		-0.00511384	0.0129289	0.12448		-0.0826285	0.0165931	0.11534		-0.168473	0.0303087	-0.00289116		-0.221123	-0.0116186	-0.0239356		-0.265128	-0.0580606	-0.0692544		-0.310644	-0.134663	-0.12517		-0.359077	-0.152513	-0.216826		-0.383437	-0.154797	-0.338573
0.065637	-0.00739	0.121826		-0.00626668	0.0162362	0.123918		-0.0835708	0.0191838	0.114042		-0.167838	0.0281555	-0.00730204		-0.219375	-0.0139619	-0.0270238		-0.266654	-0.0559015	-0.0682467		-0.312425	-0.138717	-0.123187		-0.362776	-0.156488	-0.215566		-0.386024	-0.15771	-0.33826
0.064709	-0.003169	0.122504		-0.00751233	0.019494	0.123263		-0.0854438	0.0241628	0.11107		-0.167171	0.0258916	-0.0116648		-0.217573	-0.0163777	-0.0300499		-0.268443	-0.053546	-0.0670268		-0.31565	-0.144172	-0.120174		-0.367014	-0.159997	-0.214277		-0.388967	-0.160359	-0.337945
0.063716	0.001056	0.123059		-0.0103104	0.0262161	0.122356		-0.0878385	0.0293001	0.108082		-0.167144	0.0258142	-0.0118432		-0.214399	-0.0209064	-0.0350929		-0.269038	-0.0527997	-0.0666185		-0.319756	-0.149236	-0.11683		-0.369234	-0.161501	-0.213642		-0.39334	-0.163352	-0.337542
0.06266	0.00528	0.123492		-0.0117674	0.0295068	0.121527		-0.0889472	0.0318319	0.106315		-0.166666	0.0241276	-0.0147084		-0.212317	-0.0242134	-0.0380021		-0.269509	-0.0522556	-0.0662453		-0.324608	-0.153589	-0.113245		-0.373387	-0.163819	-0.212513		-0.396358	-0.16491	-0.337302
0.061541	0.009499	0.123802		-0.0131769	0.0327628	0.1205		-0.0899816	0.0342855	0.104419		-0.165975	0.0215118	-0.0187234		-0.211165	-0.0261647	-0.0395927		-0.270904	-0.0507004	-0.0651421		-0.327197	-0.155394	-0.111448		-0.377764	-0.165645	-0.211391		-0.40266	-0.167075	-0.336884
0.060361	0.013708	0.123988		-0.0144501	0.0360162	0.119355		-0.0909745	0.036654	0.102396		-0.165211	0.0188183	-0.0226871		-0.209979	-0.0282124	-0.0412177		-0.272259	-0.0492811	-0.0640648		-0.332131	-0.158051	-0.108195		-0.384573	-0.16732	-0.209755		-0.405219	-0.167653	-0.336703
0.059121	0.017903	0.124051		-0.015796	0.0391828	0.118065		-0.0919507	0.0389113	0.100243		-0.165178	0.0187108	-0.0228685		-0.209678	-0.0287347	-0.0416306		-0.274833	-0.0468117	-0.062		-0.337424	-0.159885	-0.104933		-0.387308	-0.167696	-0.209067		-0.410746	-0.168208	-0.336361
0.057822	0.022081	0.12399		-0.0189883	0.0454578	0.115925		-0.0944243	0.0437549	0.0957426		-0.164874	0.0176797	-0.0242178		-0.209279	-0.0294812	-0.0420782		-0.278939	-0.0435099	-0.0583064		-0.343505	-0.160864	-0.101471		-0.391307	-0.167871	-0.208123		-0.416241	-0.16796	-0.336031
0.056465	0.026236	0.123805		-0.0221645	0.0514553	0.113024		-0.095465	0.0460173	0.0932546		-0.163785	0.0141845	-0.0286823		-0.207661	-0.0325448	-0.0438699		-0.281274	-0.0419121	-0.0561504		-0.345925	-0.161033	-0.100086		-0.393819	-0.167756	-0.207567		-0.419104	-0.167532	-0.335861
0.055052	0.030366	0.123498		-0.0236726	0.0543094	0.111241		-0.0965282	0.0482176	0.0907182		-0.16284	0.0111942	-0.0322934		-0.206242	-0.0353193	-0.0453758		-0.283693	-0.0404562	-0.0538766		-0.350686	-0.160833	-0.0975063		-0.398893	-0.167117	-0.206439		-0.42455	-0.165983	-0.335593
0.053584	0.034465	0.123066		-0.0271101	0.0599094	0.108185		-0.0978765	0.0505526	0.0880904		-0.161769	0.00803614	-0.0357485		-0.204834	-0.0381394	-0.0468029		-0.288118	-0.0384528	-0.0493218		-0.353012	-0.160471	-0.0963054		-0.402024	-0.166434	-0.205751		-0.427095	-0.164957	-0.335477
0.052063	0.038529	0.122513		-0.0291138	0.0631575	0.106002		-0.0992105	0.05294	0.0850604		-0.161714	0.00789455	-0.0359228		-0.204124	-0.0395991	-0.0475083		-0.290161	-0.0377593	-0.047169		-0.356935	-0.159627	-0.0942704		-0.408372	-0.164094	-0.204488		-0.43149	-0.162692	-0.335287
0.050489	0.042556	0.121837		-0.0308775	0.0659822	0.103851		-0.100413	0.0551649	0.0818575		-0.160919	0.00537628	-0.0382354		-0.203266	-0.0414307	-0.0481554		-0.295211	-0.0367523	-0.0414785		-0.36295	-0.157501	-0.0912877		-0.410888	-0.162892	-0.203979
0.048866	0.04654	0.12104		-0.0325943	0.0687333	0.101525		-0.101489	0.0572303	0.0785085		-0.159924	0.00229874	-0.0409238		-0.201756	-0.0447669	-0.0492547		-0.3001	-0.0367509	-0.0356504		-0.366474	-0.155571	-0.0896451		-0.415831	-0.160046	-0.202949
0.047194	0.050477	0.120122		-0.0339588	0.0709602	0.0994429		-0.102591	0.0590445	0.0750237		-0.159145	3.98852e-06	-0.0428333		-0.200472	-0.0477204	-0.0501413		-0.305278	-0.0379387	-0.0288479		-0.368782	-0.154173	-0.0885816
0.045474	0.054365	0.119084		-0.0354889	0.0730387	0.0977527		-0.103873	0.0607372	0.0718439		-0.158331	-0.00234538	-0.0446887		-0.200086	-0.048629	-0.0504106		-0.307302	-0.0387551	-0.0260145		-0.373753	-0.150667	-0.0863172
0.04371	0.058198	0.117928		-0.0376365	0.0760321	0.0950108		-0.10503	0.0623354	0.0685178		-0.157905	-0.00356559	-0.0456253		-0.199772	-0.0494182	-0.0505154		-0.311057	-0.041084	-0.0203664
0.041902	0.061973	0.116654		-0.0395892	0.0788207	0.0921187		-0.106023	0.0638098	0.0651009		-0.157352	-0.00532322	-0.0466415		-0.198764	-0.0519951	-0.050859		-0.313744	-0.0434435	-0.0160567
0.040052	0.065686	0.115263		-0.0422206	0.0826216	0.0875365		-0.107047	0.065179	0.0616503		-0.156235	-0.00888172	-0.0486157		-0.197777	-0.0545955	-0.0511567		-0.316012	-0.0458948	-0.0122619
0.038162	0.069334	0.113758		-0.0438232	0.0845746	0.0853214		-0.107791	0.0659719	0.0595577		-0.155223	-0.012136	-0.0502883		-0.19652	-0.0580087	-0.0514671		-0.318007	-0.0488383	-0.00856741
0.036234	0.072912	0.11214		-0.0458757	0.0870891	0.0821483		-0.109139	0.0674139	0.0552708		-0.154202	-0.0154236	-0.0518703		-0.195619	-0.0605464	-0.051644		-0.319871	-0.0521146	-0.00497489
0.03427	0.076418	0.110409		-0.0477466	0.0893405	0.0789485		-0.1102	0.0684951	0.0513393		-0.15349	-0.0177006	-0.0529284		-0.194616	-0.0634824	-0.0517994		-0.321263	-0.0549438	-0.00220551
0.032271	0.079848	0.108569		-0.0495481	0.0914598	0.0755576		-0.111076	0.0694126	0.0474364		-0.152584	-0.0205928	-0.0538093		-0.194506	-0.0638108	-0.0518242		-0.322931	-0.060122	0.00190219
0.030241	0.083198	0.10662		-0.0519513	0.0942567	0.070369		-0.111934	0.0701032	0.0434857		-0.151372	-0.0244811	-0.0549407		-0.193599	-0.0666066	-0.0516441		-0.323225	-0.061578	0.00288155
0.028181	0.086466	0.104566		-0.0533474	0.0955681	0.0678074		-0.11252	0.0704201	0.0412598		-0.150316	-0.0278388	-0.0558508		-0.192696	-0.0694939	-0.0514005		-0.323769	-0.0642463	0.00462464
0.026092	0.089647	0.102407		-0.0551587	0.0972761	0.0640832		-0.113587	0.0709319	0.0367128		-0.149733	-0.02968	-0.0563334		-0.19188	-0.0721969	-0.0511094		-0.324597	-0.0696108	0.00773588
0.023977	0.092738	0.100145		-0.0568344	0.0988033	0.060235		-0.114403	0.071233	0.0326885		-0.149259	-0.0312388	-0.0564906		-0.190667	-0.0764053	-0.0505375		-0.324741	-0.0737346	0.00961704
0.021839	0.095738	0.097784		-0.059019	0.100667	0.0545355		-0.115225	0.0713309	0.0286588		-0.148388	-0.0340764	-0.0567598		-0.189795	-0.0798969	-0.0495188		-0.324726	-0.0741261	0.00977116
0.019678	0.098642	0.095326		-0.0603728	0.10148	0.0517347		-0.115767	0.0712932	0.0264056		-0.147485	-0.0369701	-0.0569842		-0.189039	-0.0831697	-0.0484821		-0.324748	-0.0744516	0.00991973
0.017499	0.101447	0.092772		-0.0621298	0.102472	0.0477293		-0.116734	0.0711062	0.0219346		-0.146276	-0.0407301	-0.0571889		-0.188009	-0.0881249	-0.0467367		-0.32462	-0.0793434	0.0117763
0.015301	0.104151	0.090126		-0.0637012	0.103264	0.0437547		-0.117538	0.0707654	0.0176723		-0.145358	-0.0435239	-0.0572821		-0.187814	-0.0891502	-0.0463615		-0.324124	-0.0834338	0.0129565
0.013089	0.106752	0.087391		-0.0651574	0.103896	0.0396983		-0.118783	0.0696698	0.00936351		-0.144374	-0.046481	-0.0573346		-0.187064	-0.0936717	-0.0441523		-0.323644	-0.0878312	0.0141277
0.010863	0.109246	0.084568		-0.0670794	0.104567	0.0336501		-0.119195	0.0691739	0.00707156		-0.144217	-0.0469442	-0.0573516		-0.186429	-0.0981675	-0.0417035		-0.32242	-0.0936387	0.0150492
0.008626	0.111631	0.08166		-0.0682751	0.104719	0.0306559		-0.119879	0.0681376	0.00271148		-0.142836	-0.0512531	-0.0567546		-0.1861	-0.100852	-0.040112		-0.321169	-0.0985876	0.0155053
0.006381	0.113906	0.078672		-0.0698303	0.104804	0.0264355		-0.12042	0.0669981	-0.00150232		-0.141805	-0.0543837	-0.0562314		-0.185949	-0.102894	-0.0385673		-0.319472	-0.104374	0.0156979
0.00413	0.116066	0.075605		-0.0712472	0.104739	0.0222551		-0.120859	0.065662	-0.00593899		-0.140514	-0.0581944	-0.0554742		-0.185797	-0.105533	-0.036481		-0.316786	-0.110721	0.0150538
0.001874	0.118111	0.072462		-0.0731394	0.104381	0.0160053		-0.121103	0.064943	-0.00774604		-0.139161	-0.0621074	-0.0545647		-0.185664	-0.110382	-0.0323124		-0.31469	-0.115118	0.0142793
-0.000383	0.120038	0.069248		-0.074215	0.103983	0.0129853		-0.121549	0.0632228	-0.0118523		-0.139095	-0.0623002	-0.0545357		-0.185795	-0.113889	-0.0285294		-0.312781	-0.118876	0.013437
-0.00264	0.121845	0.065964		-0.0755832	0.103361	0.00878191		-0.121839	0.0614286	-0.015773		-0.138905	-0.0628459	-0.0543575		-0.185971	-0.116414	-0.025571		-0.310637	-0.122377	0.0122705
-0.004895	0.123531	0.062614		-0.0767924	0.102642	0.00465403		-0.122003	0.0595183	-0.0196321		-0.137564	-0.0667027	-0.05312		-0.186198	-0.11871	-0.022663		-0.308306	-0.125579	0.0108046
-0.007144	0.125094	0.059203		-0.0778785	0.101801	0.000514327		-0.122061	0.0574394	-0.0235751		-0.136336	-0.0701823	-0.0519171		-0.186334	-0.11957	-0.0214049		-0.306629	-0.127871	0.00970617
-0.009386	0.126532	0.055732		-0.0793047	0.100319	-0.00578144		-0.122055	0.056852	-0.0246727		-0.134449	-0.075382	-0.0499527		-0.186711	-0.121633	-0.0182217		-0.304967	-0.130101	0.00847229
-0.01162	0.127844	0.052205		-0.0801035	0.0993464	-0.00876235		-0.122088	0.0561548	-0.0256926		-0.133971	-0.0766933	-0.0494508		-0.18715	-0.123583	-0.0149263		-0.302115	-0.133705	0.00614123
-0.013841	0.129028	0.048627		-0.081101	0.0979239	-0.0128525		-0.122132	0.0536098	-0.0293671		-0.133354	-0.0784634	-0.0484511		-0.187344	-0.124341	-0.0135569
-0.016049	0.130084	0.045		-0.0819856	0.0964053	-0.0168756		-0.122079	0.0510355	-0.0328864		-0.132149	-0.0819815	-0.0464283		-0.187458	-0.124686	-0.0128737
-0.01824	0.13101	0.041328		-0.082662	0.0950626	-0.0202371		-0.121935	0.048306	-0.0364335		-0.130593	-0.0867296	-0.0435268		-0.188974	-0.128453	-0.00431907
-0.020414	0.131806	0.037615		-0.0832109	0.0938379	-0.0232056		-0.121881	0.0475489	-0.0374089		-0.129884	-0.0889486	-0.0421201		-0.189256	-0.128915	-0.00296323
-0.022567	0.13247	0.033865		-0.0838519	0.0924241	-0.0257892		-0.12183	0.0467041	-0.0383105		-0.129839	-0.0890893	-0.0420411		-0.190096	-0.130115	0.00096495
-0.024698	0.133002	0.03008		-0.084705	0.0902723	-0.0295749		-0.121602	0.0436544	-0.0415531		-0.129526	-0.0901087	-0.0412809		-0.190923	-0.131059	0.00475503
-0.026804	0.133402	0.026266		-0.085439	0.0880537	-0.0332703		-0.121283	0.0406427	-0.044657		-0.128713	-0.0928546	-0.0391823		-0.191827	-0.131778	0.00857363
-0.028883	0.133668	0.022426		-0.0860661	0.0857472	-0.0369264		-0.120851	0.0375815	-0.0476961		-0.127971	-0.0952856	-0.0371416		-0.192164	-0.131969	0.00985694
-0.030934	0.133802	0.018563		-0.0865948	0.0833223	-0.0406085		-0.120303	0.0343786	-0.0507611		-0.127277	-0.0976922	-0.0351022		-0.193315	-0.132435	0.0141553
-0.032953	0.133802	0.014682		-0.0868737	0.0817801	-0.0429083		-0.120139	0.0334994	-0.0516026		-0.126474	-0.100125	-0.0331539		-0.194523	-0.132605	0.0184399
-0.03494	0.133668	0.010786		-0.0871877	0.0799874	-0.045016		-0.119968	0.0325117	-0.0523085		-0.126388	-0.100343	-0.0329931		-0.195493	-0.132517	0.0217477
-0.036892	0.133402	0.006879		-0.0876378	0.0771186	-0.0483949		-0.119292	0.0289089	-0.0548789		-0.125772	-0.102608	-0.0306448		-0.196617	-0.132317	0.0251416
-0.038807	0.133002	0.002966		-0.0880254	0.0742579	-0.0517335		-0.118548	0.0253449	-0.0573066		-0.124996	-0.104645	-0.0279983		-0.198916	-0.131272	0.0318656
-0.040684	0.13247	-0.000951		-0.0883584	0.071344	-0.0551007		-0.117787	0.021934	-0.0594514		-0.123559	-0.108919	-0.0224481		-0.200078	-0.13042	0.0351453
-0.04252	0.131806	-0.004866		-0.0885408	0.069527	-0.0572114		-0.116965	0.018602	-0.0616782		-0.123507	-0.109071	-0.022273		-0.201349	-0.129494	0.0383968
-0.044314	0.13101	-0.008777		-0.0887242	0.0674754	-0.0591037		-0.116893	0.0183341	-0.0618814		-0.122936	-0.110847	-0.0196326		-0.202749	-0.128417	0.0415483
-0.046063	0.130084	-0.012679		-0.0889496	0.0642001	-0.0621133		-0.11668	0.0174326	-0.0623485		-0.122221	-0.113072	-0.0161234		-0.204983	-0.126612	0.0462477
-0.047767	0.129028	-0.016568		-0.0890791	0.0609343	-0.0650582		-0.116056	0.0148272	-0.0636988		-0.121535	-0.115216	-0.0125275		-0.207798	-0.123551	0.0518768
-0.049422	0.127844	-0.020441		-0.0891194	0.057639	-0.0679712		-0.115096	0.0109951	-0.0656137		-0.121083	-0.116593	-0.010078		-0.20875	-0.122269	0.0537309
-0.051029	0.126532	-0.024293		-0.0890901	0.0542756	-0.0709041		-0.114237	0.00751312	-0.0672668		-0.120932	-0.117166	-0.00887906		-0.210952	-0.119313	0.0576936
-0.052585	0.125094	-0.028122		-0.0890557	0.0522058	-0.0727235		-0.113381	0.00403205	-0.0689062		-0.120428	-0.118985	-0.00485556		-0.212997	-0.116635	0.060976
-0.054088	0.123531	-0.031922		-0.0890004	0.0499191	-0.0742643		-0.112515	0.000583509	-0.07051		-0.119655	-0.12152	0.00176468		-0.215967	-0.111882	0.0653768
-0.055538	0.121845	-0.03569		-0.0888575	0.0462143	-0.0767521		-0.111381	-0.00380883	-0.0718547		-0.119529	-0.122086	0.00360261
-0.056932	0.120038	-0.039423		-0.0886339	0.0425168	-0.0791781		-0.1103	-0.00792039	-0.0730303		-0.119243	-0.123265	0.00787347
-0.058269	0.118111	-0.043116		-0.0884142	0.0397135	-0.0809865		-0.10936	-0.0114544	-0.0739866		-0.118996	-0.124199	0.0120236
-0.059548	0.116066	-0.046767		-0.0881483	0.0368003	-0.0828532		-0.10847	-0.0148052	-0.0748666		-0.118685	-0.125139	0.0179487
-0.060768	0.113906	-0.05037		-0.0880885	0.0361866	-0.0832621		-0.107777	-0.0176342	-0.0750767		-0.118699	-0.125331	0.0197249
-0.061928	0.111631	-0.053924		-0.0880088	0.0353131	-0.0836641		-0.107037	-0.0206157	-0.0752799		-0.118749	-0.125676	0.0244424
-0.063025	0.109246	-0.057424		-0.0877432	0.0325725	-0.0849632		-0.10626	-0.0236723	-0.0754533		-0.118754	-0.125678	0.0291506
-0.06406	0.106752	-0.060867		-0.0874518	0.0298615	-0.0862401		-0.105222	-0.0276316	-0.0756216		-0.118875	-0.125427	0.0338514
-0.065031	0.104151	-0.064249		-0.0869533	0.0258803	-0.0880904		-0.104422	-0.030577	-0.0757062		-0.11899	-0.125303	0.0354951
-0.065937	0.101447	-0.067566		-0.0863567	0.0218984	-0.0899038		-0.103599	-0.0335298	-0.0757653		-0.119262	-0.124869	0.0393526
-0.066777	0.098642	-0.070817		-0.0858381	0.0188768	-0.0912523		-0.103105	-0.0352778	-0.0758033		-0.119549	-0.124225	0.0431544
-0.067551	0.095738	-0.073997		-0.085251	0.0157574	-0.0926295		-0.102771	-0.0364314	-0.0756353		-0.119821	-0.123366	0.0469123
-0.068257	0.092738	-0.077103		-0.0850565	0.0147672	-0.0930812		-0.101446	-0.04096	-0.075026		-0.120043	-0.122304	0.0505984
-0.068896	0.089647	-0.080133		-0.084645	0.012707	-0.0936202		-0.100516	-0.0440648	-0.0745783		-0.120368	-0.121518	0.0533052
-0.069466	0.086466	-0.083082		-0.0837695	0.00846255	-0.0947612		-0.0984127	-0.0507921	-0.0735633		-0.120704	-0.120545	0.0561616
-0.069966	0.083198	-0.085949		-0.0828526	0.00426601	-0.0958698		-0.0983	-0.051139	-0.0735373		-0.121322	-0.118273	0.061575
-0.070397	0.079848	-0.08873		-0.0821149	0.00110156	-0.0966822		-0.0980562	-0.0519083	-0.07332		-0.121783	-0.116883	0.0646422
-0.070757	0.076418	-0.091422		-0.0813253	-0.00215688	-0.0975077		-0.097142	-0.0547599	-0.0725488		-0.122718	-0.113625	0.0705195
-0.071047	0.072912	-0.094024		-0.0810669	-0.00320791	-0.0977861		-0.0958379	-0.0587939	-0.0714381		-0.123191	-0.111721	0.0732811
-0.071267	0.069334	-0.096531		-0.0805411	-0.0053269	-0.0980126		-0.094501	-0.0627956	-0.0702931		-0.123718	-0.109726	0.075973
-0.071415	0.065686	-0.098943		-0.0794554	-0.00963445	-0.0984941		-0.0922087	-0.0691848	-0.0683421		-0.1243	-0.107904	0.0784412
-0.071492	0.061973	-0.101256		-0.0783332	-0.0138789	-0.0989446		-0.0920612	-0.0695684	-0.0682511		-0.124988	-0.105981	0.0807954
-0.071498	0.058198	-0.103468		-0.0771402	-0.0181092	-0.0993557		-0.0917497	-0.0704089	-0.0678593		-0.125768	-0.104007	0.0830803
-0.071432	0.054365	-0.105576		-0.0761933	-0.0212955	-0.0996424		-0.0907551	-0.0730463	-0.0666584		-0.127561	-0.100051	0.0875343
-0.071295	0.050477	-0.10758		-0.0751713	-0.0245944	-0.0999288		-0.0892916	-0.0767488	-0.064892		-0.129329	-0.0953589	0.0916421
-0.071087	0.04654	-0.109476		-0.0749322	-0.0253521	-0.100014		-0.0871927	-0.0816806	-0.0623376
-0.070809	0.042556	-0.111263		-0.0746158	-0.0263473	-0.0998926		-0.0864278	-0.0834219	-0.0614132
-0.070459	0.038529	-0.11294		-0.0736848	-0.0292381	-0.0995907		-0.0863052	-0.0836744	-0.0612787
-0.07004	0.034465	-0.114503		-0.072756	-0.0320944	-0.0993029		-0.0860194	-0.0843199	-0.0608005
-0.069551	0.030366	-0.115953		-0.0713685	-0.0362792	-0.0988804		-0.0848792	-0.0868259	-0.058967
-0.068992	0.026236	-0.117287		-0.0702831	-0.0394399	-0.0985496		-0.0833554	-0.0900507	-0.0565148
-0.068365	0.022081	-0.118504		-0.0691309	-0.0426936	-0.0982037		-0.0817921	-0.0932091	-0.0539847
-0.067669	0.017903	-0.119603		-0.0687079	-0.0438679	-0.0980923		-0.0801393	-0.0964151	-0.0513072
-0.066906	0.013708	-0.120582		-0.0676094	-0.0468103	-0.0972912		-0.0796038	-0.0974292	-0.0504533
-0.066076	0.009499	-0.121442		-0.066554	-0.0495665	-0.0965449		-0.0791282	-0.098341	-0.0494587
-0.065181	0.00528	-0.12218		-0.0649749	-0.0535262	-0.0954496		-0.077619	-0.101144	-0.0463536
-0.06422	0.001056	-0.122797		-0.0633208	-0.0574433	-0.0943188		-0.0761108	-0.103787	-0.0432356
-0.063196	-0.003169	-0.123291		-0.0620314	-0.0603962	-0.0934502		-0.0745303	-0.106405	-0.0399451
-0.062108	-0.00739	-0.123662		-0.0606832	-0.0634331	-0.0925603		-0.0740994	-0.107094	-0.0390639
-0.060959	-0.011605	-0.123911		-0.060148	-0.0646257	-0.092226		-0.073744	-0.107707	-0.0380768
-0.059748	-0.015807	-0.124035		-0.0588205	-0.0675319	-0.0907984		-0.0724028	-0.109934	-0.0344278
-0.058479	-0.019994	-0.124036		-0.0576442	-0.070042	-0.0895534		-0.0710948	-0.111988	-0.0308271
-0.05715	-0.024161	-0.123913		-0.0558992	-0.0736519	-0.0877178		-0.0697772	-0.113927	-0.0271611
-0.055765	-0.028304	-0.123667		-0.0545571	-0.0763626	-0.0863109		-0.0682738	-0.11597	-0.0229835
-0.054325	-0.032419	-0.123297		-0.0531447	-0.0791761	-0.0848408		-0.0677153	-0.116761	-0.0209575
-0.05283	-0.036502	-0.122805		-0.0528832	-0.0796934	-0.0845846		-0.0665635	-0.118254	-0.0168925
-0.051282	-0.040548	-0.12219		-0.052636	-0.0801744	-0.0842356		-0.0640742	-0.120886	-0.00847428
-0.049684	-0.044553	-0.121453		-0.051283	-0.0827758	-0.0824205		-0.0635123	-0.121423	-0.00615963
-0.048036	-0.048515	-0.120596		-0.0499566	-0.0852384	-0.080663		-0.0624421	-0.122307	-0.0019163
-0.04634	-0.052427	-0.119618		-0.0481442	-0.0884449	-0.0782896		-0.0613654	-0.123027	0.00222911
-0.044598	-0.056288	-0.118521		-0.0462646	-0.0915843	-0.0758555		-0.0591663	-0.123992	0.0104435
-0.042811	-0.060093	-0.117305		-0.0443009	-0.0947111	-0.0733267		-0.0587063	-0.124128	0.0129025
-0.040982	-0.063837	-0.115973		-0.0430326	-0.0966661	-0.0717228		-0.0578384	-0.12422	0.0173195
-0.039112	-0.067518	-0.114525		-0.0418625	-0.0984219	-0.0698458
-0.037202	-0.071132	-0.112963		-0.0399927	-0.101147	-0.0668959
-0.035256	-0.074675	-0.111289		-0.03811	-0.103797	-0.0639444
-0.033275	-0.078143	-0.109503		-0.0361715	-0.106455	-0.0609611
-0.03126	-0.081533	-0.107608		-0.034906	-0.108151	-0.0590477
-0.029214	-0.084843	-0.105606		-0.0338267	-0.10962	-0.0568365
-0.02714	-0.088067	-0.103499		-0.0321048	-0.111834	-0.0533888
-0.025038	-0.091204	-0.101289		-0.0303653	-0.113921	-0.0499424
-0.022911	-0.09425	-0.098977		-0.028559	-0.115905	-0.0464772
-0.020761	-0.097202	-0.096567		-0.0270656	-0.117433	-0.0436431
-0.018591	-0.100057	-0.094061		-0.0255544	-0.118876	-0.0408476
-0.016402	-0.102812	-0.091461		-0.0243727	-0.120003	-0.0380289
-0.014197	-0.105465	-0.088769		-0.0227216	-0.121479	-0.0341893
-0.011977	-0.108013	-0.08599		-0.0210483	-0.122838	-0.0303667
-0.009746	-0.110453	-0.083124		-0.0197101	-0.123832	-0.0273631
-0.007505	-0.112782	-0.080176		-0.0183787	-0.124738	-0.0244201
-0.005256	-0.115	-0.077148		-0.017319	-0.12545	-0.0213755
-0.003003	-0.117103	-0.074043		-0.0158396	-0.126305	-0.0172887
-0.000746	-0.119089	-0.070864		-0.0143359	-0.126997	-0.0132511
0.001512	-0.120956	-0.067614		-0.0127899	-0.127526	-0.00919879
0.003768	-0.122703	-0.064297		-0.0103536	-0.128031	-0.00302676
0.00602	-0.124328	-0.060916		-0.00934304	-0.12815	0.0001667
0.008266	-0.125828	-0.057474		-0.00797761	-0.128169	0.00438256
0.010504	-0.127204	-0.053975
0.012732	-0.128452	-0.050422
0.014947	-0.129572	-0.046819
0.017147	-0.130563	-0.043169
0.01933	-0.131424	-0.039477
0.021493	-0.132155	-0.035744
0.023635	-0.132753	-0.031976
0.025754	-0.133219	-0.028177
0.027847	-0.133552	-0.024349
0.029912	-0.133752	-0.020497
0.031947	-0.133819	-0.016624
0.033951	-0.133752	-0.012735

## Sheet: Fg. 3d
t(s)	u_p(mm/s)	err(mm/s)
0	0.43189	0.14953
0.05	0.43329	0.12298
0.1	0.43487	0.08211
0.15	0.43662	0.08452
0.2	0.43855	0.16702
0.24	0.44022	0.13723
0.295	0.4427	0.10998
0.35	0.44539	0.09212
0.4	0.44802	0.13901
0.45	0.45083	0.13413
0.5	0.45381	0.13386
0.56	0.45762	0.08246
0.6	0.4603	0.11755
0.64	0.46309	0.13003
0.7	0.46748	0.17296
0.75	0.47134	0.11668
0.8	0.47537	0.11648
0.85	0.47957	0.17779
0.9	0.48395	0.17606
0.95	0.4885	0.20088
1	0.49323	0.15511
1.05	0.49813	0.22328
1.1	0.50321	0.14611
1.15	0.50846	0.16637
1.205	0.51444	0.12835
1.25	0.5195	0.13708
1.3	0.52527	0.16977
1.35	0.53123	0.18767
1.4	0.53736	0.31808
1.475	0.54688	0.43
1.54	0.55546	0.33426
1.605	0.56433	0.27379
1.65	0.57065	0.16356
1.7	0.57784	0.09988
1.75	0.5852	0.11043
1.8	0.59274	0.15264
1.855	0.60125	0.18
1.9	0.60836	0.18451
1.95	0.61644	0.18651
2	0.62469	0.2231
2.05	0.63313	0.1549
2.1	0.64174	0.18019
2.15	0.6326	0.11041
2.205	0.64901	0.1327
2.25	0.66512	0.13121
2.3	0.68454	0.16852
2.35	0.71028	0.25351
2.395	0.71926	0.19045
2.45	0.73054	0.19082
2.485	0.73812	0.18099
2.545	0.75242	0.18437
2.6	0.7677	0.17993
2.64	0.78065	0.26627
2.705	0.80609	0.12985
2.74	0.82259	0.21288
2.8	0.85656	0.20082
2.85	0.89142	0.12611
2.9	0.93338	0.09423
2.95	0.98358	0.07282
3	1.0348	0.119
3.05	1.0871	0.15075
3.1	1.1798	0.20671
3.15	1.2768	0.19696
3.2	1.394	0.24917
3.25	1.5958	0.22739
3.3	2.0574	0.22047
3.35	3.1654	0.13248
3.36	3.872	0.46743
3.37	5.4956	0.74315
3.375	2.1779	0.55918
3.38	0.31165	0.27904
3.4	0.27968	0.12781
3.45	0.21848	0.05897
3.5	0.17943	0.05553
3.55	0.15686	0.12347
3.6	0.14507	0.09053
3.65	0.13826	0.08956
3.7	0.13049	0.09363
3.75	0.11255	0.03619
3.8	0.11217	0.04986
3.85	0.11178	0.03616
3.9	0.1114	0.03133
3.95	0.11102	0.03099
4	0.11063	0.03113
4.05	0.11025	0.03053
4.1	0.10986	0.04766
4.15	0.10948	0.03634
4.2	0.1091	0.03562
4.25	0.10871	0.03213
4.3	0.10833	0.0391
4.35	0.10795	0.05707
4.4	0.10757	0.03128
4.45	0.10718	0.0314
4.5	0.1068	0.02962
4.55	0.10642	0.03018
4.6	0.10604	0.03543
4.65	0.10566	0.04089
4.7	0.10527	0.03384
4.75	0.10489	0.03558
4.8	0.10451	0.05365
4.85	0.10413	0.05833
4.9	0.10375	0.05175
4.95	0.10337	0.03785
5	0.10299	0.03897
5.05	0.10261	0.03514
5.1	0.10223	0.03793
5.15	0.10185	0.04503
5.2	0.10147	0.04363
5.25	0.10109	0.03524
5.3	0.10072	0.03399
5.35	0.10034	0.03325
5.4	0.09996	0.03367
5.45	0.09958	0.04197
5.5	0.0992	0.03134
5.55	0.09883	0.03847
5.6	0.09845	0.03361
5.65	0.09807	0.02738
5.7	0.0977	0.03543
5.75	0.09732	0.04749
5.8	0.09694	0.04893
5.85	0.09657	0.05106
5.9	0.09619	0.05441
5.95	0.09582	0.02501
6	0.09544	0.02145
6.05	0.09507	0.02395
6.1	0.09469	0.02602
6.15	0.09432	0.03068
6.2	0.09395	0.03112
6.25	0.09357	0.03362
6.3	0.0932	0.03607
6.35	0.09283	0.03435
6.4	0.09245	0.0362
6.45	0.09208	0.02602
6.5	0.09171	0.02957
6.55	0.09134	0.04141
6.6	0.09097	0.04862
6.65	0.09059	0.05284
6.7	0.09022	0.03851
6.75	0.08985	0.04606
6.8	0.08948	0.03514
6.85	0.08911	0.03678
6.9	0.08874	0.0274
6.95	0.08838	0.03029
7	0.08801	0.039
7.05	0.08764	0.02875
7.1	0.08727	0.03464
7.15	0.0869	0.04366
7.2	0.08654	0.03813
7.25	0.08617	0.03757
7.3	0.0858	0.03837
7.35	0.08544	0.04407
7.4	0.08507	0.03485
7.45	0.08471	0.03708
7.5	0.08434	0.03431
7.55	0.08398	0.03448
7.6	0.08361	0.03712
7.65	0.08325	0.05178
7.7	0.08289	0.05983
7.75	0.08252	0.05822
7.8	0.08216	0.05988
7.85	0.0818	0.10335
7.9	0.08144	0.09698
7.95	0.08108	0.0435
8	0.08072	0.03889
